# Supplementary material for: trans-Dichloridobis(4-phenyl­pyridine-κN)palladium(II)
Source: Acta Crystallogr Sect E Struct Rep Online. 2011 Nov 30;67(Pt 12):m1895. doi: 10.1107/S160053681105063X (PMC3238776; doi:10.1107/S160053681105063X)
Supplement: Supplementary file 1 [file e-67-m1895-sup1.cif]

##############################################################################
#                                                                            #
# This CIF contains the data in a paper accepted for publication in          #
# Acta Crystallographica Section E. It conforms to the requirements of       #
# Notes for Authors for Acta Crystallographica Section E, and has been       #
# peer reviewed under the auspices of the IUCr Commission on Journals.       #
#                                                                            #
# Full details of the Crystallographic Information File format               #
# are given in the paper "The Crystallographic Information File (CIF):       #
# a New Standard Archive File for Crystallography" by S. R. Hall, F. H.      #
# Allen and I. D. Brown [Acta Cryst. (1991), A47, 655-685].                  #
#                                                                            #
# The current version of the core CIF dictionary is obtainable from          #
# ftp://ftp.iucr.org/pub/cif_core.dic.                                       #
#                                                                            #
# Software is freely available for graphical display of the structure(s)     #
# in this CIF. For information consult the CIF software page                 #
# http://www.iucr.org/resources/cif/software.                                #
#                                                                            #
# This file may be used for bona fide research purposes within the           #
# scientific community so long as proper attribution is given to the journal # 
# article from which it was obtained.                                        #
#                                                                            #
##############################################################################
data_global
_audit_creation_method     SHELXL-97
_journal_date_recd_electronic     2011-11-23
_journal_date_accepted     2011-11-25
_journal_name_full     'Acta Crystallographica, Section E'
_journal_year     2011
_journal_volume     67
_journal_issue     12
_journal_page_first     m1895
_journal_page_last     m1895
_journal_paper_category     QM
_journal_paper_doi     10.1107/S160053681105063X
_journal_coeditor_code     TK5025
_publ_contact_author_name     'Dr. Kwang Ha'
_publ_contact_author_address
; School of Applied Chemical Engineering,
  The Research Institute of Catalysis,
  Chonnam National University,
  Gwangju 500-757,
  Republic of Korea
;
_publ_contact_author_email     hakwang@chonnam.ac.kr
_publ_contact_author_fax     '82 62 530 1909'
_publ_contact_author_phone     '82 62 530 1901'
_publ_section_title
;
<i>trans</i>-Dichloridobis(4-phenylpyridine-\k<i>N</i>)palladium(II)
;
loop_
    _publ_author_name
    _publ_author_footnote
    _publ_author_address
    'Ha, Kwang' .
; School of Applied Chemical Engineering,
  The Research Institute of Catalysis,
  Chonnam National University,
  Gwangju 500-757,
  Republic of Korea
;
data_I
_chemical_name_systematic
;
<i>trans</i>-Dichloridobis(4-phenylpyridine-\k<i>N</i>)palladium(II)
;
_chemical_name_common     ?
_chemical_formula_moiety     'C22 H18 Cl2 N2 Pd'
_chemical_formula_sum     'C22 H18 Cl2 N2 Pd'
_chemical_formula_structural     ?
_chemical_formula_analytical     ?
_chemical_formula_iupac     '[Pd Cl2 (C11 H9 N)2]'
_chemical_formula_weight     487.68
_chemical_melting_point     ?
_symmetry_cell_setting     monoclinic
_symmetry_space_group_name_H-M     'C 2/c'
_symmetry_space_group_name_Hall     '-C 2yc'
loop_
    _symmetry_equiv_pos_as_xyz
    'x, y, z'
    '-x, y, -z+1/2'
    'x+1/2, y+1/2, z'
    '-x+1/2, y+1/2, -z+1/2'
    '-x, -y, -z'
    'x, -y, z-1/2'
    '-x+1/2, -y+1/2, -z'
    'x+1/2, -y+1/2, z-1/2'
_cell_length_a     9.4270(15)
_cell_length_b     23.680(4)
_cell_length_c     8.8554(14)
_cell_angle_alpha     90.00
_cell_angle_beta     101.572(3)
_cell_angle_gamma     90.00
_cell_volume     1936.6(5)
_cell_formula_units_Z     4
_cell_measurement_reflns_used     4007
_cell_measurement_theta_min     2.37
_cell_measurement_theta_max     28.28
_cell_measurement_temperature     200(2)
_exptl_crystal_description     'rod'
_exptl_crystal_colour     'yellow'
_exptl_crystal_size_max     0.21
_exptl_crystal_size_mid     0.08
_exptl_crystal_size_min     0.06
_exptl_crystal_density_diffrn     1.673
_exptl_crystal_density_meas     ?
_exptl_crystal_density_method     'not measured'
_exptl_crystal_F_000     976
_exptl_absorpt_coefficient_mu     1.243
_exptl_absorpt_correction_type     multi-scan
_exptl_absorpt_process_details     '(SADABS; Bruker, 2000)'
_exptl_absorpt_correction_T_min     0.875028
_exptl_absorpt_correction_T_max     1.000000
_exptl_special_details     ?
_diffrn_ambient_temperature     200(2)
_diffrn_radiation_type     MoK\a
_diffrn_radiation_wavelength     0.71073
_diffrn_radiation_source     'fine-focus sealed tube'
_diffrn_radiation_monochromator     graphite
_diffrn_measurement_device_type     'Bruker SMART 1000 CCD'
_diffrn_measurement_method     '\f and \w scans'
_diffrn_detector_area_resol_mean     ?
_diffrn_reflns_number     6848
_diffrn_reflns_av_R_equivalents     0.0277
_diffrn_reflns_av_sigmaI/netI     0.0353
_diffrn_reflns_theta_min     1.72
_diffrn_reflns_theta_max     28.29
_diffrn_reflns_theta_full     28.29
_diffrn_measured_fraction_theta_max     0.980
_diffrn_measured_fraction_theta_full     0.980
_diffrn_reflns_limit_h_min     -12
_diffrn_reflns_limit_h_max     11
_diffrn_reflns_limit_k_min     -31
_diffrn_reflns_limit_k_max     27
_diffrn_reflns_limit_l_min     -11
_diffrn_reflns_limit_l_max     11
_diffrn_standards_number     0
_diffrn_standards_interval_count     0
_diffrn_standards_interval_time     0
_diffrn_standards_decay_%     0
_refine_special_details
;
Refinement of <i>F</i>^2^ against ALL reflections. The weighted <i>R</i>-factor
<i>wR</i> and goodness of fit <i>S</i> are based on <i>F</i>^2^, conventional
<i>R</i>-factors <i>R</i> are based on <i>F</i>, with <i>F</i> set to zero for
negative <i>F</i>^2^. The threshold expression of <i>F</i>^2^ >
\s(<i>F</i>^2^) is used only for calculating <i>R</i>-factors(gt) <i>etc</i>.
and is not relevant to the choice of reflections for refinement.
<i>R</i>-factors based on <i>F</i>^2^ are statistically about twice as large
as those based on <i>F</i>, and <i>R</i>- factors based on ALL data will be
even larger.
;
_reflns_number_total     2358
_reflns_number_gt     1866
_reflns_threshold_expression     I>2sigma(I)
_refine_ls_structure_factor_coef     Fsqd
_refine_ls_matrix_type     full
_refine_ls_R_factor_all     0.0453
_refine_ls_R_factor_gt     0.0291
_refine_ls_wR_factor_gt     0.0676
_refine_ls_wR_factor_ref     0.0773
_refine_ls_goodness_of_fit_ref     1.049
_refine_ls_restrained_S_all     1.049
_refine_ls_number_reflns     2358
_refine_ls_number_parameters     165
_refine_ls_number_restraints     0
_refine_ls_hydrogen_treatment     constr
_refine_ls_weighting_scheme     calc
_refine_ls_weighting_details
         'calc w=1/[\s^2^(Fo^2^)+(0.0380P)^2^+0.0000P] where P=(Fo^2^+2Fc^2^)/3'
_atom_sites_solution_hydrogens     geom
_atom_sites_solution_primary     direct
_atom_sites_solution_secondary     difmap
_refine_ls_shift/su_max     0.000
_refine_ls_shift/su_mean     0.000
_refine_diff_density_max     1.246
_refine_diff_density_min     -0.513
_refine_ls_extinction_method     none
_refine_ls_extinction_coef     ?
loop_
    _atom_type_symbol
    _atom_type_description
    _atom_type_scat_dispersion_real
    _atom_type_scat_dispersion_imag
    _atom_type_scat_source
    'C' 'C' 0.0033 0.0016
                         'International Tables Vol C Tables 4.2.6.8 and 6.1.1.4'
    'H' 'H' 0.0000 0.0000
                         'International Tables Vol C Tables 4.2.6.8 and 6.1.1.4'
    'Cl' 'Cl' 0.1484 0.1585
                         'International Tables Vol C Tables 4.2.6.8 and 6.1.1.4'
    'N' 'N' 0.0061 0.0033
                         'International Tables Vol C Tables 4.2.6.8 and 6.1.1.4'
    'Pd' 'Pd' -0.9988 1.0072
                         'International Tables Vol C Tables 4.2.6.8 and 6.1.1.4'
_computing_data_collection     'SMART (Bruker, 2000)'
_computing_cell_refinement     'SAINT (Bruker, 2000)'
_computing_data_reduction     'SAINT (Bruker, 2000)'
_computing_structure_solution     'SHELXS97 (Sheldrick, 2008)'
_computing_structure_refinement     'SHELXL97 (Sheldrick, 2008)'
_computing_molecular_graphics
                              'ORTEP-3 (Farrugia, 1997) and PLATON (Spek, 2009)'
_computing_publication_material     'SHELXL97 (Sheldrick, 2008)'
loop_
    _atom_site_type_symbol
    _atom_site_label
    _atom_site_fract_x
    _atom_site_fract_y
    _atom_site_fract_z
    _atom_site_U_iso_or_equiv
    _atom_site_adp_type
    _atom_site_calc_flag
    _atom_site_refinement_flags
    _atom_site_occupancy
    _atom_site_symmetry_multiplicity
    _atom_site_disorder_assembly
    _atom_site_disorder_group
    Pd Pd1 0.0000 0.125997(10) 0.7500 0.02513(11) Uani d S 1 2 . .
    Cl Cl1 -0.23973(8) 0.12738(3) 0.76980(10) 0.04242(19) Uani d . 1 1 . .
    N N1 0.0000 0.04062(12) 0.7500 0.0249(6) Uani d S 1 2 . .
    N N2 0.0000 0.21085(11) 0.7500 0.0251(6) Uani d S 1 2 . .
    C C1A 0.1164(12) 0.0107(3) 0.8189(15) 0.034(2) Uani d P 0.53(2) 1 A 1
    H H1A 0.2009 0.0306 0.8673 0.040 Uiso calc PR 0.53(2) 1 A 1
    C C2A 0.1188(12) -0.0469(3) 0.8225(15) 0.033(2) Uani d P 0.53(2) 1 A 1
    H H2A 0.2030 -0.0659 0.8754 0.040 Uiso calc PR 0.53(2) 1 A 1
    C C1B 0.0744(13) 0.0112(3) 0.8716(14) 0.028(2) Uani d P 0.47(2) 1 A 2
    H H1B 0.1266 0.0316 0.9575 0.034 Uiso calc PR 0.47(2) 1 A 2
    C C2B 0.0776(12) -0.0470(4) 0.8759(14) 0.030(2) Uani d P 0.47(2) 1 A 2
    H H2B 0.1318 -0.0661 0.9631 0.036 Uiso calc PR 0.47(2) 1 A 2
    C C3 0.0000 -0.07819(14) 0.7500 0.0258(8) Uani d S 1 2 . .
    C C4 0.0000 -0.14083(14) 0.7500 0.0274(8) Uani d S 1 2 . .
    C C5 0.1253(3) -0.17118(10) 0.8113(3) 0.0323(6) Uani d . 1 1 . .
    H H5 0.2114 -0.1514 0.8553 0.039 Uiso calc R 1 1 A .
    C C6 0.1257(3) -0.22957(11) 0.8090(3) 0.0337(6) Uani d . 1 1 A .
    H H6 0.2127 -0.2496 0.8481 0.040 Uiso calc R 1 1 . .
    C C7 0.0000 -0.25900(15) 0.7500 0.0315(9) Uani d S 1 2 . .
    H H7 0.0000 -0.2991 0.7500 0.038 Uiso calc SR 1 2 A .
    C C8 0.0559(3) 0.23996(10) 0.8782(3) 0.0312(6) Uani d . 1 1 A .
    H H8 0.0957 0.2198 0.9695 0.037 Uiso calc R 1 1 . .
    C C9 0.0575(3) 0.29803(11) 0.8819(3) 0.0316(6) Uani d . 1 1 . .
    H H9 0.0981 0.3171 0.9749 0.038 Uiso calc R 1 1 A .
    C C10 0.0000 0.32924(14) 0.7500 0.0242(7) Uani d S 1 2 . .
    C C11 0.0000 0.39200(14) 0.7500 0.0260(8) Uani d S 1 2 . .
    C C12A 0.0602(10) 0.4220(2) 0.8820(9) 0.038(2) Uani d P 0.512(12) 1 A 1
    H H12A 0.1017 0.4022 0.9735 0.046 Uiso calc PR 0.512(12) 1 A 1
    C C13A 0.0605(9) 0.4803(3) 0.8817(10) 0.044(2) Uani d P 0.512(12) 1 A 1
    H H13A 0.1025 0.5004 0.9727 0.053 Uiso calc PR 0.512(12) 1 A 1
    C C12B 0.1230(8) 0.4222(2) 0.8248(8) 0.0280(17) Uani d P 0.488(12) 1 A 2
    H H12B 0.2060 0.4025 0.8778 0.034 Uiso calc PR 0.488(12) 1 A 2
    C C13B 0.1226(9) 0.4806(2) 0.8206(8) 0.0347(19) Uani d P 0.488(12) 1 A 2
    H H13B 0.2072 0.5009 0.8666 0.042 Uiso calc PR 0.488(12) 1 A 2
    C C14 0.0000 0.50968(15) 0.7500 0.0344(9) Uani d S 1 2 . .
    H H14 0.0000 0.5498 0.7500 0.041 Uiso calc SR 1 2 A 1
loop_
    _atom_site_aniso_label
    _atom_site_aniso_U_11
    _atom_site_aniso_U_22
    _atom_site_aniso_U_33
    _atom_site_aniso_U_12
    _atom_site_aniso_U_13
    _atom_site_aniso_U_23
    Pd1 0.02937(17) 0.01596(15) 0.02927(17) 0.000 0.00399(11) 0.000
    Cl1 0.0372(4) 0.0289(4) 0.0612(5) 0.0012(3) 0.0102(4) -0.0014(3)
    N1 0.0261(17) 0.0203(15) 0.0278(16) 0.000 0.0040(13) 0.000
    N2 0.0291(17) 0.0183(14) 0.0277(16) 0.000 0.0049(13) 0.000
    C1A 0.026(4) 0.027(3) 0.044(6) 0.000(3) -0.002(3) 0.000(3)
    C2A 0.032(4) 0.022(3) 0.039(5) -0.002(3) -0.007(4) 0.006(3)
    C1B 0.033(5) 0.020(3) 0.032(4) -0.004(3) 0.006(3) -0.004(3)
    C2B 0.039(5) 0.023(3) 0.028(4) -0.003(3) 0.008(4) 0.005(3)
    C3 0.028(2) 0.0191(17) 0.032(2) 0.000 0.0102(16) 0.000
    C4 0.033(2) 0.0206(17) 0.0303(19) 0.000 0.0097(16) 0.000
    C5 0.0304(16) 0.0244(13) 0.0419(17) -0.0017(10) 0.0065(13) -0.0008(12)
    C6 0.0352(16) 0.0263(14) 0.0404(17) 0.0044(11) 0.0093(13) 0.0025(12)
    C7 0.045(2) 0.0182(18) 0.032(2) 0.000 0.0114(18) 0.000
    C8 0.0406(16) 0.0237(13) 0.0268(14) 0.0023(11) 0.0005(12) 0.0016(10)
    C9 0.0419(17) 0.0247(13) 0.0263(14) -0.0015(11) 0.0021(12) -0.0027(11)
    C10 0.0251(19) 0.0203(17) 0.0280(19) 0.000 0.0072(15) 0.000
    C11 0.033(2) 0.0193(17) 0.0285(19) 0.000 0.0121(16) 0.000
    C12A 0.052(5) 0.024(3) 0.035(4) 0.002(3) 0.001(3) 0.002(2)
    C13A 0.052(5) 0.031(3) 0.048(4) -0.003(3) 0.006(4) -0.013(3)
    C12B 0.028(4) 0.023(3) 0.032(4) -0.001(2) 0.004(3) 0.000(2)
    C13B 0.046(4) 0.023(3) 0.037(4) -0.006(3) 0.012(3) -0.008(3)
    C14 0.045(3) 0.0193(18) 0.041(2) 0.000 0.013(2) 0.000
_geom_special_details
;
All e.s.d.'s (except the e.s.d. in the dihedral angle between two l.s. planes)
are estimated using the full covariance matrix. The cell e.s.d.'s are taken
into account individually in the estimation of e.s.d.'s in distances, angles
and torsion angles; correlations between e.s.d.'s in cell parameters are only
used when they are defined by crystal symmetry. An approximate (isotropic)
treatment of cell e.s.d.'s is used for estimating e.s.d.'s involving l.s.
planes.
;
loop_
    _geom_bond_atom_site_label_1
    _geom_bond_atom_site_label_2
    _geom_bond_site_symmetry_2
    _geom_bond_distance
    _geom_bond_publ_flag
    Pd1 N2 . 2.009(3) y
    Pd1 N1 . 2.022(3) y
    Pd1 Cl1 2_556 2.3018(8) ?
    Pd1 Cl1 . 2.3018(8) y
    N1 C1A 2_556 1.345(8) ?
    N1 C1A . 1.345(8) ?
    N1 C1B 2_556 1.354(9) ?
    N1 C1B . 1.354(9) ?
    N2 C8 . 1.342(3) ?
    N2 C8 2_556 1.342(3) ?
    C1A C2A . 1.364(10) ?
    C1A H1A . 0.9500 ?
    C2A C3 . 1.388(8) ?
    C2A H2A . 0.9500 ?
    C1B C2B . 1.381(11) ?
    C1B H1B . 0.9500 ?
    C2B C3 . 1.413(9) ?
    C2B H2B . 0.9500 ?
    C3 C2A 2_556 1.388(8) ?
    C3 C2B 2_556 1.413(9) ?
    C3 C4 . 1.483(5) ?
    C4 C5 2_556 1.396(3) ?
    C4 C5 . 1.396(3) ?
    C5 C6 . 1.383(3) ?
    C5 H5 . 0.9500 ?
    C6 C7 . 1.384(3) ?
    C6 H6 . 0.9500 ?
    C7 C6 2_556 1.384(3) ?
    C7 H7 . 0.9500 ?
    C8 C9 . 1.376(3) ?
    C8 H8 . 0.9500 ?
    C9 C10 . 1.396(3) ?
    C9 H9 . 0.9500 ?
    C10 C9 2_556 1.396(3) ?
    C10 C11 . 1.486(5) ?
    C11 C12A . 1.389(6) ?
    C11 C12A 2_556 1.389(6) ?
    C11 C12B . 1.409(6) ?
    C11 C12B 2_556 1.409(6) ?
    C12A C13A . 1.381(8) ?
    C12A H12A . 0.9500 ?
    C13A C14 . 1.379(8) ?
    C13A H13A . 0.9500 ?
    C12B C13B . 1.384(8) ?
    C12B H12B . 0.9500 ?
    C13B C14 . 1.383(7) ?
    C13B H13B . 0.9500 ?
    C14 C13A 2_556 1.379(8) ?
    C14 C13B 2_556 1.383(7) ?
    C14 H14 . 0.9500 ?
loop_
    _geom_angle_atom_site_label_1
    _geom_angle_atom_site_label_2
    _geom_angle_atom_site_label_3
    _geom_angle_site_symmetry_1
    _geom_angle_site_symmetry_3
    _geom_angle
    _geom_angle_publ_flag
    N2 Pd1 N1 . . 180.0 ?
    N2 Pd1 Cl1 . 2_556 89.182(17) ?
    N1 Pd1 Cl1 . 2_556 90.818(17) ?
    N2 Pd1 Cl1 . . 89.182(17) ?
    N1 Pd1 Cl1 . . 90.818(17) ?
    Cl1 Pd1 Cl1 2_556 . 178.36(3) ?
    C1A N1 C1A 2_556 . 116.5(7) ?
    C1A N1 C1B . 2_556 109.6(3) ?
    C1A N1 C1B 2_556 . 109.6(3) ?
    C1B N1 C1B 2_556 . 118.1(7) ?
    C1A N1 Pd1 2_556 . 121.8(3) ?
    C1A N1 Pd1 . . 121.8(3) ?
    C1B N1 Pd1 2_556 . 120.9(4) ?
    C1B N1 Pd1 . . 120.9(4) ?
    C8 N2 C8 . 2_556 118.2(3) ?
    C8 N2 Pd1 . . 120.91(15) ?
    C8 N2 Pd1 2_556 . 120.91(15) ?
    N1 C1A C2A . . 123.0(7) ?
    N1 C1A H1A . . 118.5 ?
    C2A C1A H1A . . 118.5 ?
    C1A C2A C3 . . 121.0(6) ?
    C1A C2A H2A . . 119.5 ?
    C3 C2A H2A . . 119.5 ?
    N1 C1B C2B . . 122.7(7) ?
    N1 C1B H1B . . 118.6 ?
    C2B C1B H1B . . 118.6 ?
    C1B C2B C3 . . 119.7(7) ?
    C1B C2B H2B . . 120.2 ?
    C3 C2B H2B . . 120.2 ?
    C2A C3 C2A . 2_556 115.4(7) ?
    C2A C3 C2B 2_556 . 109.2(4) ?
    C2A C3 C2B . 2_556 109.2(4) ?
    C2B C3 C2B . 2_556 117.1(8) ?
    C2A C3 C4 . . 122.3(3) ?
    C2A C3 C4 2_556 . 122.3(3) ?
    C2B C3 C4 . . 121.5(4) ?
    C2B C3 C4 2_556 . 121.5(4) ?
    C5 C4 C5 2_556 . 118.0(3) ?
    C5 C4 C3 2_556 . 120.99(16) ?
    C5 C4 C3 . . 120.99(16) ?
    C6 C5 C4 . . 120.9(3) ?
    C6 C5 H5 . . 119.5 ?
    C4 C5 H5 . . 119.5 ?
    C5 C6 C7 . . 120.3(3) ?
    C5 C6 H6 . . 119.9 ?
    C7 C6 H6 . . 119.9 ?
    C6 C7 C6 . 2_556 119.5(3) ?
    C6 C7 H7 . . 120.2 ?
    C6 C7 H7 2_556 . 120.2 ?
    N2 C8 C9 . . 122.3(2) ?
    N2 C8 H8 . . 118.9 ?
    C9 C8 H8 . . 118.9 ?
    C8 C9 C10 . . 120.6(2) ?
    C8 C9 H9 . . 119.7 ?
    C10 C9 H9 . . 119.7 ?
    C9 C10 C9 2_556 . 116.1(3) ?
    C9 C10 C11 2_556 . 121.95(16) ?
    C9 C10 C11 . . 121.95(16) ?
    C12A C11 C12A . 2_556 118.4(6) ?
    C12A C11 C12B 2_556 . 107.2(4) ?
    C12A C11 C12B . 2_556 107.2(4) ?
    C12B C11 C12B . 2_556 119.1(5) ?
    C12A C11 C10 . . 120.8(3) ?
    C12A C11 C10 2_556 . 120.8(3) ?
    C12B C11 C10 . . 120.5(3) ?
    C12B C11 C10 2_556 . 120.5(3) ?
    C13A C12A C11 . . 120.7(6) ?
    C13A C12A H12A . . 119.6 ?
    C11 C12A H12A . . 119.6 ?
    C14 C13A C12A . . 120.3(6) ?
    C14 C13A H13A . . 119.8 ?
    C12A C13A H13A . . 119.8 ?
    C13B C12B C11 . . 119.8(5) ?
    C13B C12B H12B . . 120.1 ?
    C11 C12B H12B . . 120.1 ?
    C14 C13B C12B . . 120.5(6) ?
    C14 C13B H13B . . 119.7 ?
    C12B C13B H13B . . 119.7 ?
    C13A C14 C13A 2_556 . 119.5(6) ?
    C13A C14 C13B . 2_556 107.3(4) ?
    C13A C14 C13B 2_556 . 107.3(4) ?
    C13B C14 C13B 2_556 . 120.2(6) ?
    C13A C14 H14 2_556 . 120.2 ?
    C13A C14 H14 . . 120.2 ?
    C13B C14 H14 2_556 . 119.9 ?
    C13B C14 H14 . . 119.9 ?
loop_
    _geom_torsion_atom_site_label_1
    _geom_torsion_atom_site_label_2
    _geom_torsion_atom_site_label_3
    _geom_torsion_atom_site_label_4
    _geom_torsion_site_symmetry_1
    _geom_torsion_site_symmetry_2
    _geom_torsion_site_symmetry_3
    _geom_torsion_site_symmetry_4
    _geom_torsion
    _geom_torsion_publ_flag
    Cl1 Pd1 N1 C1A 2_556 . . 2_556 -144.2(8) ?
    Cl1 Pd1 N1 C1A . . . 2_556 35.8(8) ?
    Cl1 Pd1 N1 C1A 2_556 . . . 35.8(8) ?
    Cl1 Pd1 N1 C1A . . . . -144.2(8) ?
    Cl1 Pd1 N1 C1B 2_556 . . 2_556 -110.4(7) ?
    Cl1 Pd1 N1 C1B . . . 2_556 69.6(7) ?
    Cl1 Pd1 N1 C1B 2_556 . . . 69.6(7) ?
    Cl1 Pd1 N1 C1B . . . . -110.4(7) ?
    Cl1 Pd1 N2 C8 2_556 . . . -79.23(14) ?
    Cl1 Pd1 N2 C8 . . . . 100.77(14) ?
    Cl1 Pd1 N2 C8 2_556 . . 2_556 100.77(14) ?
    Cl1 Pd1 N2 C8 . . . 2_556 -79.23(14) ?
    C1A N1 C1A C2A 2_556 . . . -0.9(5) ?
    C1B N1 C1A C2A 2_556 . . . -31.3(6) ?
    C1B N1 C1A C2A . . . . 81.7(13) ?
    Pd1 N1 C1A C2A . . . . 179.1(5) ?
    N1 C1A C2A C3 . . . . 1.8(9) ?
    C1A N1 C1B C2B 2_556 . . . 30.4(6) ?
    C1A N1 C1B C2B . . . . -79.2(13) ?
    C1B N1 C1B C2B 2_556 . . . 0.2(5) ?
    Pd1 N1 C1B C2B . . . . -179.8(5) ?
    N1 C1B C2B C3 . . . . -0.5(9) ?
    C1A C2A C3 C2A . . . 2_556 -0.9(4) ?
    C1A C2A C3 C2B . . . . -83.7(14) ?
    C1A C2A C3 C2B . . . 2_556 28.3(6) ?
    C1A C2A C3 C4 . . . . 179.1(4) ?
    C1B C2B C3 C2A . . . . 79.8(13) ?
    C1B C2B C3 C2A . . . 2_556 -28.6(6) ?
    C1B C2B C3 C2B . . . 2_556 0.2(4) ?
    C1B C2B C3 C4 . . . . -179.8(4) ?
    C2A C3 C4 C5 . . . 2_556 174.0(8) ?
    C2A C3 C4 C5 2_556 . . 2_556 -6.0(8) ?
    C2B C3 C4 C5 . . . 2_556 141.4(7) ?
    C2B C3 C4 C5 2_556 . . 2_556 -38.6(7) ?
    C2A C3 C4 C5 . . . . -6.0(8) ?
    C2A C3 C4 C5 2_556 . . . 174.0(8) ?
    C2B C3 C4 C5 . . . . -38.6(7) ?
    C2B C3 C4 C5 2_556 . . . 141.4(7) ?
    C5 C4 C5 C6 2_556 . . . 1.06(18) ?
    C3 C4 C5 C6 . . . . -178.94(18) ?
    C4 C5 C6 C7 . . . . -2.1(4) ?
    C5 C6 C7 C6 . . . 2_556 1.05(18) ?
    C8 N2 C8 C9 2_556 . . . -0.01(19) ?
    Pd1 N2 C8 C9 . . . . 179.99(19) ?
    N2 C8 C9 C10 . . . . 0.0(4) ?
    C8 C9 C10 C9 . . . 2_556 -0.01(18) ?
    C8 C9 C10 C11 . . . . 179.99(18) ?
    C9 C10 C11 C12A 2_556 . . . -178.8(5) ?
    C9 C10 C11 C12A . . . . 1.2(5) ?
    C9 C10 C11 C12A 2_556 . . 2_556 1.2(5) ?
    C9 C10 C11 C12A . . . 2_556 -178.8(5) ?
    C9 C10 C11 C12B 2_556 . . . -137.3(4) ?
    C9 C10 C11 C12B . . . . 42.7(4) ?
    C9 C10 C11 C12B 2_556 . . 2_556 42.7(4) ?
    C9 C10 C11 C12B . . . 2_556 -137.3(4) ?
    C12A C11 C12A C13A 2_556 . . . -0.2(5) ?
    C12B C11 C12A C13A . . . . 79.4(8) ?
    C12B C11 C12A C13A 2_556 . . . -36.9(6) ?
    C10 C11 C12A C13A . . . . 179.8(5) ?
    C11 C12A C13A C14 . . . . 0.4(10) ?
    C12A C11 C12B C13B . . . . -80.1(8) ?
    C12A C11 C12B C13B 2_556 . . . 35.0(5) ?
    C12B C11 C12B C13B 2_556 . . . -1.5(4) ?
    C10 C11 C12B C13B . . . . 178.5(4) ?
    C11 C12B C13B C14 . . . . 3.1(8) ?
    C12A C13A C14 C13A . . . 2_556 -0.2(5) ?
    C12A C13A C14 C13B . . . 2_556 38.0(6) ?
    C12A C13A C14 C13B . . . . -79.6(8) ?
    C12B C13B C14 C13A . . . 2_556 -39.6(6) ?
    C12B C13B C14 C13A . . . . 76.8(8) ?
    C12B C13B C14 C13B . . . 2_556 -1.6(4) ?
