# Supplementary material for: trans-Dichloridobis(4-phenyl­pyridine-κN)palladium(II)
Source: Acta Crystallogr Sect E Struct Rep Online. 2011 Nov 30;67(Pt 12):m1895. doi: 10.1107/S160053681105063X (PMC3238776; doi:10.1107/S160053681105063X)
Supplement: Supplementary file 2 [file e-67-m1895-Isup2.hkl]

# 
# h,k,l, Fc-squared, Fo-squared, sigma(Fo-squared) and status flag 
# 
data_I
_shelx_title ' [PdCl2(4Phpy)2]' 
_shelx_refln_list_code          4 
_shelx_F_calc_maximum      509.60 
_exptl_crystal_F_000       976.00 
_reflns_d_resolution_high  0.7499 
 
loop_ 
 _symmetry_equiv_pos_as_xyz 
 'x, y, z' 
 '-x, y, -z+1/2' 
 'x+1/2, y+1/2, z' 
 '-x+1/2, y+1/2, -z+1/2' 
 '-x, -y, -z' 
 'x, -y, z-1/2' 
 '-x+1/2, -y+1/2, -z' 
 'x+1/2, -y+1/2, z-1/2' 
 
_cell_length_a     9.4270 
_cell_length_b    23.6795 
_cell_length_c     8.8554 
_cell_angle_alpha  90.000 
_cell_angle_beta  101.572 
_cell_angle_gamma  90.000 
 
_shelx_F_squared_multiplier     1.000 
 
loop_ 
 _refln_index_h 
 _refln_index_k 
 _refln_index_l 
 _refln_F_squared_calc 
 _refln_F_squared_meas 
 _refln_F_squared_sigma 
 _refln_observed_status 
   2   0   0    97077.80   103070.55    685.21 o 
   4   0   0    44622.13    46284.59    618.69 o 
   6   0   0     3630.33     3744.88    216.45 o 
   8   0   0    20205.40    20784.46    610.12 o 
  10   0   0     1850.47     1473.32    184.49 o 
   1   1   0    22089.23    23102.17    372.36 o 
   3   1   0     4723.20     4588.34    164.48 o 
   5   1   0     6812.73     6359.40    309.34 o 
   7   1   0     2447.10     2240.85    131.76 o 
   9   1   0     3787.55     3716.47    198.06 o 
  11   1   0      467.30      416.79    124.47 o 
   0   2   0       24.47       18.40     10.65 o 
   2   2   0       67.82       97.98     11.50 o 
   4   2   0      407.89      453.19     44.31 o 
   6   2   0       48.92       53.12     26.26 o 
   8   2   0        5.63       31.16     34.04 o 
  10   2   0       95.75       74.13     43.44 o 
  12   2   0       14.76      -28.97     34.40 o 
   1   3   0    15797.23    16185.94     81.04 o 
   3   3   0     3666.28     3588.77     71.15 o 
   5   3   0     8719.34     8249.37    208.25 o 
   7   3   0     3252.91     3172.46    155.63 o 
   9   3   0     3067.68     2842.15    173.11 o 
  11   3   0       83.02        5.22     65.87 o 
   0   4   0    13076.86    14453.25    132.34 o 
   2   4   0      380.07      397.80     20.00 o 
   4   4   0    48596.41    49397.88    512.67 o 
   6   4   0     3532.97     4178.67    165.18 o 
   8   4   0     9413.69     9644.57    293.86 o 
  10   4   0      776.81      663.39     90.01 o 
  12   4   0     1874.72     1877.90    235.42 o 
   1   5   0     7678.83     7983.44     71.06 o 
   3   5   0    16131.91    17036.34    141.47 o 
   5   5   0    12339.46    12638.10    205.30 o 
   7   5   0      771.99      713.67     79.12 o 
   9   5   0     1142.68     1160.17    113.81 o 
  11   5   0      393.83       88.01    161.62 o 
   0   6   0      247.65      258.21     22.48 o 
   2   6   0      193.28      187.70     13.32 o 
   4   6   0       39.77       53.67     13.18 o 
   6   6   0        7.27       19.58     15.94 o 
   8   6   0      148.87      168.43     53.73 o 
  10   6   0       23.46       53.28     28.16 o 
  12   6   0        4.80      -25.11     35.51 o 
   1   7   0     9480.91     9433.15    100.84 o 
   3   7   0     4455.47     4606.48     76.44 o 
   5   7   0     4466.05     4132.78     89.81 o 
   7   7   0      342.90      322.28     45.30 o 
   9   7   0     1474.36     1439.87     95.35 o 
  11   7   0      101.96       26.76    102.12 o 
   0   8   0    63801.96    64188.02    807.73 o 
   2   8   0     2866.37     2897.30     49.66 o 
   4   8   0    34426.88    35380.82    243.20 o 
   6   8   0     1450.46     1703.00     72.14 o 
   8   8   0     7181.26     7453.56    202.98 o 
  10   8   0      558.01      474.90     59.98 o 
   1   9   0     5193.66     4869.78     80.23 o 
   3   9   0     4228.01     4206.35     77.60 o 
   5   9   0     3764.16     3478.01     84.92 o 
   7   9   0      833.22      982.29     61.37 o 
   9   9   0     1212.52     1225.83     89.64 o 
  11   9   0      176.26       79.25     62.10 o 
   0  10   0      575.22      566.32     38.91 o 
   2  10   0      205.07      247.84     16.08 o 
   4  10   0      150.94      136.27     19.64 o 
   6  10   0        7.77       -3.06     10.70 o 
   8  10   0      178.96      166.69     35.75 o 
  10  10   0        4.86      -28.65     30.97 o 
   1  11   0    34671.16    37650.10    247.23 o 
   3  11   0     9665.87    10438.34    138.97 o 
   5  11   0     7784.18     7621.76    129.06 o 
   7  11   0     2071.72     2046.74     88.88 o 
   9  11   0     3047.00     3001.75    140.77 o 
  11  11   0      341.23      294.38     67.11 o 
   0  12   0    24450.89    24022.34    398.86 o 
   2  12   0     2236.94     2370.90     51.17 o 
   4  12   0    27047.38    27473.39    230.93 o 
   6  12   0     1414.54     1593.01     65.35 o 
   8  12   0     4909.77     5137.30    205.57 o 
  10  12   0      470.30      495.01     79.64 o 
   1  13   0     3136.89     2718.97     80.67 o 
   3  13   0     3957.81     3740.44     80.14 o 
   5  13   0     4633.97     4414.75    101.86 o 
   7  13   0     1253.20     1295.17     73.39 o 
   9  13   0     1529.59     1599.51     91.79 o 
  11  13   0      371.27      305.19     73.54 o 
   0  14   0      534.05      490.14     80.55 o 
   2  14   0        0.08       25.17      7.86 o 
   4  14   0      409.52      369.88     30.29 o 
   6  14   0        6.76       24.73     15.78 o 
   8  14   0       45.35       95.31     32.03 o 
  10  14   0        0.34       42.34     33.47 o 
   1  15   0     3272.06     3029.76     80.53 o 
   3  15   0     7308.28     7580.95    106.75 o 
   5  15   0    10091.39    10046.66    157.34 o 
   7  15   0     1867.81     1931.87     91.99 o 
   9  15   0     2718.75     3163.16    129.10 o 
   0  16   0    22932.82    23150.79    320.53 o 
   2  16   0     1994.89     2097.32     74.91 o 
   4  16   0    15115.38    15332.85    200.96 o 
   6  16   0      569.82      647.40     52.75 o 
   8  16   0     3617.15     3834.96    137.37 o 
  10  16   0      322.32      371.15    132.26 o 
   1  17   0     5662.37     5668.13    117.36 o 
   3  17   0       88.37       78.59     15.10 o 
   5  17   0        4.15       -5.78     16.11 o 
   7  17   0       47.68       46.07     23.10 o 
   9  17   0      216.16      241.84     42.90 o 
   0  18   0      517.27      571.20     57.51 o 
   2  18   0       57.69       50.54     13.34 o 
   4  18   0     1199.28     1178.92     64.92 o 
   6  18   0       28.35       59.18     23.99 o 
   8  18   0       30.72       53.38     26.62 o 
  10  18   0       29.26       66.75     29.89 o 
   1  19   0     4584.70     4741.30    115.15 o 
   3  19   0     4072.84     4191.24     98.13 o 
   5  19   0     5095.50     4872.25    138.08 o 
   7  19   0      844.38      847.30     65.30 o 
   9  19   0     1150.79     1271.31     92.94 o 
   0  20   0    15843.29    16630.58    531.38 o 
   2  20   0      758.52      680.74     45.36 o 
   4  20   0     6263.72     6448.28    185.30 o 
   6  20   0     1111.30     1018.25     81.75 o 
   8  20   0     5189.34     5343.17    197.02 o 
   1  21   0      572.90      682.87     85.53 o 
   3  21   0     1462.43     1382.06    170.46 o 
   5  21   0     2690.44     2642.33    164.54 o 
   7  21   0     1000.39      959.20     99.95 o 
   9  21   0      722.70      856.97    143.69 o 
   0  22   0      438.58      532.94    128.10 o 
   2  22   0       88.36       62.76     37.42 o 
   4  22   0       47.69       68.54     36.51 o 
   6  22   0        4.90        9.91     27.56 o 
   8  22   0      424.24      351.37     72.02 o 
   1  23   0     6762.34     6689.27    262.96 o 
   3  23   0     2367.32     2468.21    165.56 o 
   5  23   0     2588.07     2436.26    165.27 o 
   7  23   0     1459.61     1519.83    181.89 o 
   0  24   0    12766.71    13700.58    546.71 o 
   2  24   0     2292.17     1978.23    149.73 o 
   4  24   0     7837.98     8466.26    431.60 o 
   6  24   0      898.38     1088.23    155.65 o 
   8  24   0     2764.77     3041.80    189.46 o 
   1  25   0     1497.63     1490.90    135.30 o 
   3  25   0     1133.77     1108.32    116.62 o 
   5  25   0      974.10      897.76    143.43 o 
   7  25   0      395.66       60.67    129.14 o 
   0  26   0      443.03      430.82    128.36 o 
   2  26   0        0.43       58.44     37.48 o 
   4  26   0      300.35       71.96    150.32 o 
   6  26   0        1.02       25.25     30.95 o 
   1  27   0     1648.95     1521.55    218.01 o 
   3  27   0      713.15      659.75    126.28 o 
   5  27   0      942.02      772.00    131.48 o 
   0  28   0     5692.15     6853.66    425.37 o 
   2  28   0      455.84      498.08     94.21 o 
   4  28   0     1973.42     1748.76    205.80 o 
   1  29   0      710.58      627.98     98.48 o 
   3  29   0      679.05      674.04    126.28 o 
   0  30   0      289.77      300.38    114.59 o 
   2  30   0        0.09      -32.33     32.33 o 
   1  31   0     1125.03      945.87    142.26 o 
 -11   1   1      265.63      310.90    103.03 o 
  -9   1   1      885.25      906.91    102.27 o 
  -7   1   1     1503.26     1371.29    160.97 o 
  -5   1   1    19787.47    20582.32    264.81 o 
  -3   1   1    43797.54    46366.08    222.06 o 
  -1   1   1    20658.27    21393.87    104.62 o 
   1   1   1    22625.12    23549.32    150.91 o 
   3   1   1    10662.99    11467.32    194.86 o 
   5   1   1     5982.38     5717.42    176.75 o 
   7   1   1       43.62      138.16     48.33 o 
   9   1   1     1566.41     1579.60    130.25 o 
 -12   2   1     2033.26     2162.17    249.71 o 
 -10   2   1      194.75      221.94     64.66 o 
  -8   2   1     6580.75     6137.30    235.68 o 
  -6   2   1     1152.32     1240.51     90.72 o 
  -4   2   1    41091.16    39651.69    262.59 o 
  -2   2   1     4316.59     4527.89     52.30 o 
   0   2   1    18353.94    19233.42    117.68 o 
   2   2   1     3319.63     3225.49     59.98 o 
   4   2   1    47538.08    47461.06    458.43 o 
   6   2   1     1214.84     1395.14     99.65 o 
   8   2   1     4713.67     4778.18    209.78 o 
  10   2   1      502.19      554.85     84.69 o 
 -11   3   1      345.95      140.43    190.60 o 
  -9   3   1     3752.01     3799.55    200.20 o 
  -7   3   1     2756.51     2594.90    141.00 o 
  -5   3   1     2880.53     2600.75     76.97 o 
  -3   3   1     1571.03     1538.22     45.06 o 
  -1   3   1    14644.94    14839.49     80.46 o 
   1   3   1    17326.28    18111.93    123.96 o 
   3   3   1     3149.15     3006.29     81.23 o 
   5   3   1     9555.43     9315.62    225.32 o 
   7   3   1     3285.14     3351.41    164.16 o 
   9   3   1     2847.82     2793.42    173.44 o 
  11   3   1       63.16        3.56     70.94 o 
 -12   4   1       20.76        8.13     31.99 o 
 -10   4   1        0.01       -8.84     32.52 o 
  -8   4   1       17.26       68.65     40.42 o 
  -6   4   1       24.73       28.41     18.06 o 
  -4   4   1      353.69      326.84     24.80 o 
  -2   4   1       89.65       94.22      9.74 o 
   0   4   1       17.89       45.20      9.20 o 
   2   4   1        2.10        5.01      4.68 o 
   4   4   1       45.39       55.93     18.97 o 
   6   4   1       31.58       44.78     24.82 o 
   8   4   1        0.61      -19.01     19.71 o 
  10   4   1       10.43        7.46     28.79 o 
 -11   5   1      608.67      489.81    130.18 o 
  -9   5   1     2847.94     2831.19    172.97 o 
  -7   5   1     1970.60     1936.46    121.86 o 
  -5   5   1     6178.80     5881.43    100.82 o 
  -3   5   1     4565.34     4697.70     71.98 o 
  -1   5   1     4906.09     4899.49     76.40 o 
   1   5   1    13809.27    14169.04    117.05 o 
   3   5   1     8957.49     9276.95    146.61 o 
   5   5   1    12301.95    11845.06    225.33 o 
   7   5   1     2209.44     2266.53    134.40 o 
   9   5   1     3147.91     3145.62    305.45 o 
  11   5   1      294.16       95.74    138.11 o 
 -12   6   1      629.87      786.81    152.01 o 
 -10   6   1       56.21       49.11     35.74 o 
  -8   6   1     6695.27     6628.03    182.58 o 
  -6   6   1       12.10        7.66     10.59 o 
  -4   6   1    16370.48    14475.09    145.93 o 
  -2   6   1     1021.00     1109.31     31.75 o 
   0   6   1    64657.79    66572.88    415.33 o 
   2   6   1      900.55     1009.56     32.90 o 
   6   6   1       54.41       46.60     25.81 o 
   8   6   1     5234.16     5073.45    218.44 o 
  10   6   1      116.34      126.40     46.57 o 
 -11   7   1       99.02       77.27     66.91 o 
  -9   7   1     1254.62     1286.16     87.13 o 
  -7   7   1      911.83      842.89     86.68 o 
  -5   7   1     2809.77     2592.12     69.09 o 
  -3   7   1     3981.02     3871.30     99.48 o 
  -1   7   1     6252.75     5960.60     74.60 o 
   1   7   1     7762.81     7797.84     99.81 o 
   3   7   1     1379.16     1301.62     43.68 o 
   5   7   1     3124.60     2821.82     88.39 o 
   7   7   1      579.34      661.01     60.33 o 
   9   7   1     1271.88     1237.35     93.56 o 
  11   7   1       50.38       -4.43     33.93 o 
 -12   8   1        2.91       33.24     37.33 o 
 -10   8   1        0.62        9.31     28.41 o 
  -8   8   1       52.59       47.55     25.02 o 
  -6   8   1        0.36        4.47      9.99 o 
  -4   8   1      152.88      127.93     18.16 o 
  -2   8   1       17.25       24.13      6.81 o 
   0   8   1      334.55      348.74     18.08 o 
   2   8   1        6.56       19.19      6.07 o 
   4   8   1      186.17      162.34     26.07 o 
   6   8   1        1.04        0.37     11.54 o 
   8   8   1       15.69       11.29     23.10 o 
  10   8   1        0.06       14.83     25.98 o 
 -11   9   1      212.49       69.22    111.08 o 
  -9   9   1     1688.68     1812.36    105.78 o 
  -7   9   1     1271.53     1257.46     63.51 o 
  -5   9   1     4541.41     4438.55     94.16 o 
  -3   9   1     4906.65     4990.00     84.73 o 
  -1   9   1     4705.47     4292.45     56.68 o 
   1   9   1     9016.42     8972.87     87.50 o 
   3   9   1     3502.80     3518.96     57.52 o 
   5   9   1     5891.99     5745.34    129.41 o 
   7   9   1      658.11      695.30     54.57 o 
   9   9   1     1781.33     1848.24    112.56 o 
  11   9   1      177.36      200.96     43.25 o 
 -10  10   1      973.42      818.64     99.33 o 
  -8  10   1    10059.99    10090.51    179.65 o 
  -6  10   1     2778.38     3167.00     87.61 o 
  -4  10   1    39417.64    41198.82    273.61 o 
  -2  10   1    13165.70    14992.62    138.60 o 
   0  10   1    78057.14    80337.55    341.04 o 
   2  10   1     5935.09     6227.51     88.67 o 
   4  10   1    27734.66    28231.21    268.58 o 
   6  10   1     2746.36     2884.54    100.84 o 
   8  10   1     8379.80     8534.86    226.49 o 
  10  10   1     1046.51      987.56     84.39 o 
 -11  11   1      438.92      142.72    207.62 o 
  -9  11   1     2658.77     2595.50    129.37 o 
  -7  11   1     2368.47     2264.04     81.05 o 
  -5  11   1     5096.27     5122.26    105.38 o 
  -3  11   1     9320.04     9915.47    126.05 o 
  -1  11   1    26789.03    29502.55    167.69 o 
   1  11   1    17225.55    18383.16    209.60 o 
   3  11   1     3095.68     3129.63     61.69 o 
   5  11   1     5242.97     5015.16    124.45 o 
   7  11   1     2301.13     2131.87     94.34 o 
   9  11   1     2694.14     2577.69    133.57 o 
  11  11   1      303.92      259.26     63.61 o 
 -10  12   1       46.70       38.81     32.02 o 
  -8  12   1        6.46       18.13     20.20 o 
  -6  12   1       77.58       77.13     18.70 o 
  -4  12   1     2023.62     2045.16     63.88 o 
  -2  12   1      108.48      121.77     15.49 o 
   0  12   1      205.88      180.16     18.48 o 
   2  12   1       44.92       34.82      9.14 o 
   4  12   1      384.08      361.88     28.06 o 
   6  12   1      100.69       99.11     26.12 o 
   8  12   1       33.88       25.89     22.85 o 
  10  12   1        4.45      -12.80     24.49 o 
 -11  13   1      271.53      257.99     86.01 o 
  -9  13   1     2274.02     2342.08    128.81 o 
  -7  13   1     2110.82     2155.92     81.51 o 
  -5  13   1     5693.57     5779.39    115.67 o 
  -3  13   1     3719.02     3623.66     80.33 o 
  -1  13   1     3315.99     2849.82     92.98 o 
   1  13   1     8460.34     8296.28    122.42 o 
   3  13   1     6067.89     6189.13     90.15 o 
   5  13   1     8352.37     8370.04    166.31 o 
   7  13   1     1292.02     1224.32     74.14 o 
   9  13   1     1848.75     1771.97    111.76 o 
 -10  14   1      911.15      868.95     98.76 o 
  -8  14   1     9502.38     9469.46    183.44 o 
  -6  14   1     1129.66     1264.79     60.02 o 
  -4  14   1    11845.22    11969.12    174.62 o 
  -2  14   1      846.54      919.80     39.79 o 
   0  14   1    31304.49    32288.18    241.60 o 
   2  14   1     1889.40     1974.20     55.44 o 
   4  14   1    17514.56    17662.03    187.06 o 
   6  14   1     3390.13     3559.67    118.15 o 
   8  14   1     7314.13     7255.32    188.61 o 
  10  14   1      435.45      456.67     62.34 o 
 -11  15   1      489.15      484.05     97.31 o 
  -9  15   1     1218.09     1214.72     94.76 o 
  -7  15   1     2310.38     2287.13     86.32 o 
  -5  15   1     6967.52     6940.87    132.25 o 
  -3  15   1     4189.18     4246.75     91.73 o 
  -1  15   1     1104.98      966.89     58.58 o 
   1  15   1     5072.37     4769.28    151.07 o 
   3  15   1     9285.75     9455.58    115.86 o 
   5  15   1     8024.02     8102.84    170.05 o 
   7  15   1      936.28      950.62     67.50 o 
   9  15   1     1006.89     1064.65     76.42 o 
 -10  16   1      116.75       45.80     31.63 o 
  -8  16   1      496.52      539.51     63.48 o 
  -6  16   1      319.48      293.36     36.58 o 
  -4  16   1      407.91      452.08     34.88 o 
  -2  16   1      305.47      313.47     25.63 o 
   0  16   1      843.87      845.41     41.64 o 
   2  16   1      201.98      201.08     20.68 o 
   4  16   1       37.06       42.08     19.53 o 
   6  16   1      328.11      322.41     45.88 o 
   8  16   1     1019.00      952.69     70.93 o 
  10  16   1       18.34       25.66     26.95 o 
  -9  17   1      743.29      791.28     75.35 o 
  -7  17   1       79.08      110.87     29.93 o 
  -5  17   1      151.19      140.30     26.50 o 
  -3  17   1     1794.94     1872.51     64.04 o 
  -1  17   1     8515.78     8461.12    183.77 o 
   1  17   1     4282.69     4433.73    134.98 o 
   3  17   1      659.95      536.51     36.30 o 
   5  17   1       26.19       81.96     25.34 o 
   7  17   1      111.04      121.83     30.24 o 
   9  17   1      865.17      865.94     67.93 o 
 -10  18   1       83.38       97.93     38.25 o 
  -8  18   1     2349.58     2340.32    108.44 o 
  -6  18   1      649.63      682.65     55.18 o 
  -4  18   1    16120.19    16614.61    205.50 o 
  -2  18   1     2324.01     2395.69     70.50 o 
   0  18   1    17088.16    17627.87    272.78 o 
   2  18   1     1384.03     1404.49     82.85 o 
   4  18   1     8985.61     9058.07    217.82 o 
   6  18   1       88.83      143.78     40.73 o 
   8  18   1     2033.85     2388.61    132.07 o 
  -9  19   1      664.69      637.38     86.18 o 
  -7  19   1      456.57      465.53     63.80 o 
  -5  19   1     2004.21     1906.17    132.00 o 
  -3  19   1     2789.94     2768.83     96.56 o 
  -1  19   1     2400.72     2206.75    101.11 o 
   1  19   1     3099.00     3236.90    123.16 o 
   3  19   1     2149.57     2192.95     86.76 o 
   5  19   1     2097.52     2039.39    110.37 o 
   7  19   1      585.80      606.53     71.59 o 
   9  19   1     1120.97     1128.23     91.53 o 
  -8  20   1       87.37       36.36     40.45 o 
  -6  20   1       40.20       65.02     30.41 o 
  -4  20   1      805.28      790.99     69.66 o 
  -2  20   1        0.32       11.22     15.37 o 
   0  20   1      438.60      505.23     71.19 o 
   2  20   1        2.12        7.92     22.15 o 
   4  20   1      467.63      495.06     62.91 o 
   6  20   1       23.15       37.35     26.47 o 
   8  20   1        0.77       38.33     25.63 o 
  -9  21   1     1070.13     1056.79    152.53 o 
  -7  21   1      883.67      917.33     81.05 o 
  -5  21   1     3854.11     4116.30    160.70 o 
  -3  21   1     2060.97     2259.38    112.38 o 
  -1  21   1      870.38      988.12     72.86 o 
   1  21   1     2766.13     2962.53    125.30 o 
   3  21   1     4117.72     4168.97    123.63 o 
   5  21   1     5489.06     5366.44    185.56 o 
   7  21   1      552.08      428.95     81.66 o 
  -8  22   1     2501.36     2753.05    249.19 o 
  -6  22   1      714.67      750.48     92.00 o 
  -4  22   1     7684.13     8386.86    457.20 o 
  -2  22   1      162.84      311.10     74.32 o 
   0  22   1     6625.00     7238.86    265.32 o 
   2  22   1     1161.60     1076.92    124.47 o 
   4  22   1     9643.85     9603.88    244.60 o 
   6  22   1      874.04      913.37     78.78 o 
  -7  23   1     1111.11     1052.07    106.54 o 
  -5  23   1     1784.34     1647.44    137.49 o 
  -3  23   1     2715.20     2391.92    161.28 o 
  -1  23   1     3886.20     3531.63    191.71 o 
   1  23   1     3464.55     3393.15    239.19 o 
   3  23   1     1260.90     1251.24    169.55 o 
   5  23   1     1456.95     1538.97    131.45 o 
   7  23   1      705.32      694.57    114.85 o 
  -8  24   1       73.99      102.12     63.92 o 
  -6  24   1        1.08       -3.95     54.57 o 
  -4  24   1      472.48      374.24     82.88 o 
  -2  24   1        2.13        7.20     35.13 o 
   0  24   1      471.81      380.97     83.56 o 
   2  24   1        0.04       17.30     32.65 o 
   4  24   1      273.52      242.29     64.49 o 
   6  24   1        2.61       21.34     47.29 o 
  -7  25   1      718.70      640.04     85.27 o 
  -5  25   1     2234.36     2336.26    231.00 o 
  -3  25   1     2248.07     2247.67    163.10 o 
  -1  25   1     2505.56     2530.35    170.69 o 
   1  25   1     3204.11     2981.70    187.31 o 
   3  25   1     1581.11     1563.69    256.60 o 
   7  25   1      459.96      506.18    128.36 o 
  -6  26   1     1276.15      937.78    146.55 o 
  -4  26   1     7328.78     7468.20    421.21 o 
  -2  26   1     1919.17     1751.31    147.21 o 
   0  26   1     9272.49     9376.15    639.09 o 
   2  26   1     2031.71     2325.33    170.56 o 
   6  26   1     1232.80     1028.21    155.91 o 
  -5  27   1      463.96      157.77    213.59 o 
  -3  27   1      638.99      638.44    128.10 o 
  -1  27   1      650.00      683.42    140.32 o 
   1  27   1      715.80      646.12     89.88 o 
   3  27   1      343.27      265.90     67.11 o 
   5  27   1      331.51       75.71    150.71 o 
  -4  28   1      327.10      172.92    172.02 o 
  -2  28   1        0.26        8.06     30.85 o 
   0  28   1      349.21      349.00     78.76 o 
   2  28   1        0.68       12.92     43.91 o 
   4  28   1      194.27        6.87    124.86 o 
  -3  29   1     1779.62     2067.58    231.00 o 
  -1  29   1     1276.74     1345.22    131.77 o 
   1  29   1     1803.06     1709.64    187.09 o 
   3  29   1     1406.68     1466.78    139.52 o 
  -2  30   1      506.91      182.24    163.70 o 
   0  30   1     3686.13     3922.01    234.27 o 
   2  30   1      620.36      682.91    103.76 o 
  -1  31   1      466.31      431.70     91.23 o 
   1  31   1      570.95      538.26    101.66 o 
 -12   0   2     1920.09     2337.82    261.40 o 
 -10   0   2     3259.30     3123.85    276.47 o 
  -8   0   2    25887.66    27511.32    702.88 o 
  -6   0   2    10430.99    11426.67    271.74 o 
  -4   0   2   110689.75   112941.20    695.06 o 
  -2   0   2   158708.97   169079.56    684.04 o 
   0   0   2   259692.28   259844.50   1147.47 o 
   2   0   2       55.19       55.87     15.43 o 
   4   0   2    20080.62    18821.60    425.63 o 
   6   0   2     9700.87     9204.48    356.77 o 
   8   0   2    19292.56    20273.61    624.93 o 
  10   0   2     2098.13     2086.29    221.65 o 
 -11   1   2      535.69      517.50     99.61 o 
  -9   1   2     2321.21     2144.09    154.16 o 
  -7   1   2     1697.83     1679.63     92.61 o 
  -5   1   2     4058.07     3922.20    101.89 o 
  -3   1   2    11583.71    11832.59    105.00 o 
  -1   1   2    20475.77    20971.22    117.96 o 
   1   1   2    20488.63    21556.98    317.79 o 
   3   1   2     3856.87     3822.39    119.39 o 
   5   1   2     9175.22     9101.21    230.83 o 
   7   1   2     2330.38     2452.10    142.58 o 
   9   1   2     3046.15     2812.03    173.79 o 
 -12   2   2       17.39       23.23     38.86 o 
 -10   2   2        0.02      -24.22     33.47 o 
  -8   2   2      229.32      206.49     62.83 o 
  -6   2   2      286.15      342.64     44.66 o 
  -4   2   2       20.23        8.49      8.67 o 
  -2   2   2      458.02      458.71     18.74 o 
   0   2   2       26.14       39.76      8.29 o 
   2   2   2       13.84       22.73      8.58 o 
   4   2   2        0.08       23.95     16.17 o 
   6   2   2       64.35       53.33     27.23 o 
   8   2   2       64.29       57.26     30.62 o 
  10   2   2        9.04      -24.05     24.05 o 
 -11   3   2      374.70      104.08    142.52 o 
  -9   3   2     3376.21     3270.00    186.30 o 
  -7   3   2     2658.02     2707.51    117.98 o 
  -5   3   2     2543.38     2396.36     71.79 o 
  -3   3   2     4821.18     4758.02     65.28 o 
  -1   3   2    16261.62    16884.62    101.93 o 
   1   3   2    20812.42    21622.34    144.74 o 
   3   3   2     3976.29     3819.97     96.11 o 
   5   3   2     9687.54     9508.86    236.54 o 
   7   3   2     1467.38     1636.65    117.59 o 
   9   3   2     1615.33     1627.67    134.24 o 
  11   3   2       33.35       -7.76     62.23 o 
 -10   4   2      432.83      348.95     78.88 o 
  -8   4   2     8479.28     8674.43    229.93 o 
  -6   4   2      757.80      913.48     41.29 o 
  -4   4   2    24569.89    24162.72    242.33 o 
  -2   4   2     1716.27     1686.17     32.71 o 
   0   4   2    45745.68    46854.73    183.88 o 
   2   4   2    14409.05    15884.83    213.20 o 
   4   4   2    43973.54    45484.14    467.04 o 
   6   4   2     2216.87     2477.08    133.74 o 
   8   4   2     4515.58     4473.77    207.19 o 
  10   4   2      531.47      468.76    120.05 o 
 -11   5   2      351.11       53.40    111.34 o 
  -9   5   2     1122.49     1292.30    120.36 o 
  -7   5   2     2987.23     3024.56     95.75 o 
  -5   5   2    11946.84    12451.86    139.49 o 
  -3   5   2     9771.72    10260.43     96.44 o 
  -1   5   2     1738.30     1551.50     30.92 o 
   1   5   2    15073.75    15186.01    134.69 o 
   3   5   2    10009.63    10409.26    159.89 o 
   5   5   2     6423.07     6164.67    336.89 o 
   7   5   2      133.82      175.30     56.52 o 
   9   5   2     1710.39     1502.71    131.82 o 
  11   5   2      508.26      600.50    124.21 o 
 -12   6   2        6.75      -14.42     32.58 o 
 -10   6   2        1.86       24.45     32.50 o 
  -8   6   2        8.96      -15.26     15.26 o 
  -6   6   2      201.91      199.83     23.14 o 
  -4   6   2       12.19       22.49      7.97 o 
  -2   6   2        0.03       12.05      4.39 o 
   0   6   2      534.70      573.01     38.20 o 
   2   6   2       16.78       32.68      9.30 o 
   4   6   2       66.17       45.94     17.37 o 
   6   6   2       79.60       36.00     27.37 o 
   8   6   2      102.70      107.54     41.70 o 
  10   6   2        0.06      -24.39     25.53 o 
 -11   7   2      155.77       98.04     95.62 o 
  -9   7   2     1264.13     1280.34    119.25 o 
  -7   7   2     1174.27     1190.03     65.37 o 
  -5   7   2     4658.43     4814.31     91.94 o 
  -3   7   2     6835.11     7003.27     92.67 o 
  -1   7   2     4533.37     4472.05     91.94 o 
   1   7   2     7177.56     6949.01     92.02 o 
   3   7   2      718.02      602.17     31.56 o 
   5   7   2     3550.18     3210.76     98.79 o 
   7   7   2      334.49      304.98     63.01 o 
   9   7   2     1870.30     1657.43    108.33 o 
  11   7   2      106.29      132.97     37.28 o 
 -12   8   2     1672.72     2146.32    248.15 o 
 -10   8   2      393.29      380.74     81.96 o 
  -8   8   2     8331.86     8705.75    159.15 o 
  -6   8   2     1691.00     2021.30     65.87 o 
  -4   8   2    31001.39    31198.86    248.22 o 
  -2   8   2     2923.31     3068.61     56.95 o 
   0   8   2    51023.34    52102.80    347.73 o 
   2   8   2     3688.09     3966.15     83.18 o 
   4   8   2    22192.87    21843.27    210.29 o 
   6   8   2     1312.29     1369.18    137.30 o 
   8   8   2     5289.76     5383.99    183.56 o 
  10   8   2      764.24      714.83     70.63 o 
 -11   9   2      211.42       53.98     64.05 o 
  -9   9   2     1084.99     1055.22     90.69 o 
  -7   9   2     1330.69     1281.37     58.03 o 
  -5   9   2     3147.49     3029.24     76.91 o 
  -3   9   2     4629.64     4668.74    100.60 o 
  -1   9   2     2255.77     1921.41     67.22 o 
   1   9   2     7682.07     8033.70    125.19 o 
   3   9   2     1826.40     1661.53     54.10 o 
   5   9   2     3820.43     3594.93    106.33 o 
   7   9   2      452.04      384.93     57.48 o 
   9   9   2     1210.24     1175.08     92.78 o 
  11   9   2      152.28      131.92     34.10 o 
 -10  10   2        6.88       82.02     38.77 o 
  -8  10   2       83.98       68.37     28.32 o 
  -6  10   2       52.28       38.30     15.08 o 
  -4  10   2        7.48       15.50      8.94 o 
  -2  10   2        0.04        2.54      6.14 o 
   0  10   2     1032.99     1036.27     54.39 o 
   2  10   2        3.66        2.95      7.10 o 
   4  10   2      247.12      228.29     28.19 o 
   6  10   2       18.91       23.16     18.99 o 
   8  10   2       87.23       63.08     30.63 o 
  10  10   2        0.50        5.13     25.67 o 
 -11  11   2      561.91      576.60    115.11 o 
  -9  11   2     3209.54     3210.11    127.11 o 
  -7  11   2     4045.99     3867.20    103.40 o 
  -5  11   2    10060.01     9926.18    145.66 o 
  -3  11   2    17765.69    19254.59    175.06 o 
  -1  11   2    18829.32    19748.70    236.30 o 
   1  11   2    12733.71    12697.41    171.77 o 
   3  11   2     2779.60     2918.15     74.15 o 
   5  11   2     7474.29     6826.10    150.34 o 
   7  11   2     1831.06     1757.50     88.62 o 
   9  11   2     2973.16     3035.38    147.61 o 
 -10  12   2      158.71      154.52     55.94 o 
  -8  12   2     5715.33     5897.46    162.02 o 
  -6  12   2     1560.47     1778.68     67.01 o 
  -4  12   2    24571.56    24870.87    220.51 o 
  -2  12   2      711.04      731.90     33.90 o 
   0  12   2    24721.92    23928.96    274.50 o 
   2  12   2     4778.49     4926.75    100.50 o 
   4  12   2    19688.59    19896.48    213.46 o 
   6  12   2     1169.43     1294.08     73.24 o 
   8  12   2     3571.07     3861.38    159.75 o 
  10  12   2      780.68      679.17     74.74 o 
 -11  13   2      385.94      105.23    208.92 o 
  -9  13   2      839.17      918.92     71.19 o 
  -7  13   2      932.04      893.16     53.34 o 
  -5  13   2     2578.54     2476.72     76.18 o 
  -3  13   2     3745.61     3724.51     80.38 o 
  -1  13   2     2811.37     2464.81     90.59 o 
   1  13   2     7732.90     7701.47    109.65 o 
   3  13   2     4619.75     4417.23     98.57 o 
   5  13   2     5065.55     4960.84    132.23 o 
   7  13   2      779.41      766.39     61.32 o 
   9  13   2     1164.64     1236.50     94.09 o 
 -10  14   2        1.29      -29.14     32.83 o 
  -8  14   2       66.84       49.78     26.96 o 
  -6  14   2        0.01       13.85     14.33 o 
  -4  14   2      494.56      565.48     35.48 o 
  -2  14   2        4.89       17.52      8.78 o 
   0  14   2      335.80      362.91     39.33 o 
   2  14   2        1.88       -8.73      8.73 o 
   4  14   2      205.46      180.79     26.78 o 
   6  14   2        3.08       19.59     20.40 o 
   8  14   2       46.87       41.10     24.18 o 
  10  14   2        5.68       14.08     28.86 o 
 -11  15   2      708.86      815.20    155.52 o 
  -9  15   2     1345.31     1493.80     90.98 o 
  -7  15   2     1677.66     1706.71     75.04 o 
  -5  15   2     5770.50     5635.45    119.72 o 
  -3  15   2     4924.78     4914.66     97.12 o 
  -1  15   2     2850.98     2607.16    100.02 o 
   1  15   2    13434.46    13595.85    235.04 o 
   3  15   2    11039.54    11663.58    159.13 o 
   5  15   2     9725.17     9535.97    188.32 o 
   7  15   2      903.24      867.37     66.45 o 
   9  15   2     2236.60     2154.19    125.19 o 
 -10  16   2      202.55      111.14     43.03 o 
  -8  16   2     4421.44     4527.83    148.12 o 
  -6  16   2     1007.72     1030.01     56.29 o 
  -4  16   2    16294.11    16207.26    247.48 o 
  -2  16   2     1580.55     1656.19     83.33 o 
   0  16   2    17671.62    17569.39    269.38 o 
   2  16   2     1483.92     1497.43     84.62 o 
   4  16   2     9598.08     9041.38    181.27 o 
   6  16   2      603.35      654.23     58.64 o 
   8  16   2     2995.48     3014.34    149.19 o 
  -9  17   2      567.93      609.24     82.65 o 
  -7  17   2      343.97      367.92     41.75 o 
  -5  17   2      208.43      232.92     36.66 o 
  -3  17   2     2156.57     2171.86     84.99 o 
  -1  17   2     2962.22     2911.48    112.53 o 
   1  17   2      263.20      235.82     49.27 o 
   3  17   2     1653.48     1406.91     70.01 o 
   5  17   2       33.74       14.56     23.84 o 
   7  17   2      229.94      197.44     46.64 o 
   9  17   2      368.71      369.54     75.83 o 
 -10  18   2       23.38       41.84     53.27 o 
  -8  18   2       73.93       75.92     59.11 o 
  -6  18   2      210.25      162.47     35.35 o 
  -4  18   2     1484.33     1671.02     79.06 o 
  -2  18   2       24.97        8.24     17.36 o 
   0  18   2       63.43       81.42     28.77 o 
   2  18   2       13.22       11.61     22.76 o 
   4  18   2      151.09      115.53     28.87 o 
   6  18   2      226.47      192.76     70.08 o 
   8  18   2        0.65       11.29     24.22 o 
  -9  19   2     1379.41     1218.68    114.37 o 
  -7  19   2     1907.56     1926.58    112.25 o 
  -5  19   2     4036.85     4104.14    129.52 o 
  -3  19   2     3669.34     3633.39    115.47 o 
  -1  19   2     2757.87     2773.05    117.78 o 
   1  19   2     6169.63     6133.99    176.90 o 
   3  19   2     2679.20     2656.07    100.86 o 
   5  19   2     3459.02     3275.60    144.58 o 
   7  19   2      268.14      333.48     59.50 o 
   9  19   2     1251.64     1098.86    112.45 o 
  -8  20   2     4829.35     5306.58    243.18 o 
  -6  20   2      138.71      248.87     51.50 o 
  -4  20   2     5740.21     6209.89    158.62 o 
  -2  20   2     1491.92     1481.80     89.63 o 
   0  20   2    14576.71    14508.40    274.69 o 
   2  20   2      837.80      866.79     73.72 o 
   4  20   2     6773.63     6806.65    168.86 o 
   6  20   2     1825.91     1928.85    117.14 o 
   8  20   2     2791.23     3115.37    188.50 o 
  -9  21   2      475.00      538.22     67.68 o 
  -7  21   2      662.10      602.50     86.25 o 
  -5  21   2      888.50      911.53     80.98 o 
  -3  21   2      668.64      714.37     56.69 o 
  -1  21   2      720.93      676.81     63.87 o 
   1  21   2     3448.29     3413.86    139.54 o 
   3  21   2     3525.95     3515.23    120.34 o 
   5  21   2     2783.40     2734.60    136.23 o 
   7  21   2      331.97      299.72     67.96 o 
  -8  22   2      127.28      177.99     55.29 o 
  -6  22   2      157.75      209.36     51.07 o 
  -4  22   2       23.99       11.20     26.96 o 
  -2  22   2        1.63       16.73     19.90 o 
   0  22   2      753.27      795.61     70.64 o 
   2  22   2        0.04       31.13     24.27 o 
   4  22   2      328.58      297.09     46.97 o 
   6  22   2      140.59       59.21     66.70 o 
   8  22   2      187.64       87.79     48.82 o 
  -7  23   2     1334.57     1498.26    174.62 o 
  -5  23   2     2116.61     2140.68    159.32 o 
  -3  23   2     4431.07     4646.35    173.11 o 
  -1  23   2     5421.14     5300.94    179.86 o 
   1  23   2     5117.29     5182.66    179.50 o 
   3  23   2     1105.56     1151.66    122.08 o 
   5  23   2     3739.94     4073.60    205.53 o 
   7  23   2     1456.39     1746.21    138.41 o 
  -8  24   2     3115.14     3268.07    281.67 o 
  -6  24   2     1176.68     1219.16    118.39 o 
  -4  24   2     8866.40     8505.85    308.70 o 
  -2  24   2     2222.51     1997.89    202.29 o 
   0  24   2     9813.29     9786.50    328.34 o 
   2  24   2     1463.42     1422.64    130.55 o 
   4  24   2     5503.02     5780.86    166.39 o 
   6  24   2     1116.92     1254.79    167.60 o 
  -7  25   2      500.62      292.59     94.84 o 
  -5  25   2      925.04      825.88    103.44 o 
  -3  25   2     1339.94     1242.00    125.91 o 
  -1  25   2     1108.83     1195.05    120.58 o 
   1  25   2     1485.43     1450.31    131.74 o 
   3  25   2      764.31      808.82     99.65 o 
   5  25   2      931.13      838.78    133.82 o 
  -6  26   2        0.04        7.99     33.85 o 
  -4  26   2      291.13      356.19     75.88 o 
  -2  26   2        0.05       -9.32     30.74 o 
   0  26   2      417.76      421.53     86.89 o 
   2  26   2        1.90       14.69     29.12 o 
   4  26   2      251.63      252.28    113.81 o 
   6  26   2        6.44       20.43     29.74 o 
  -5  27   2      740.23      185.79    195.66 o 
  -3  27   2     1190.45     1102.52    166.82 o 
  -1  27   2     1143.71     1287.79    179.55 o 
   1  27   2     1626.77     1471.31    137.62 o 
   3  27   2      306.15      178.17     47.48 o 
   5  27   2     1080.69      919.85    145.25 o 
  -2  28   2      642.12      689.89    135.38 o 
   2  28   2       50.64      -13.44     28.10 o 
   4  28   2     1087.35      962.14    206.19 o 
  -3  29   2      729.62      678.97    131.48 o 
  -1  29   2      592.79      616.09    151.23 o 
   1  29   2      914.11      973.26    111.47 o 
   3  29   2      648.57      664.14     97.58 o 
  -2  30   2        5.08       15.74     31.73 o 
   0  30   2      270.83      329.36     73.19 o 
   2  30   2        3.08       27.52     38.58 o 
  -1  31   2      951.72     1071.86    168.90 o 
 -11   1   3      472.53      313.79     80.02 o 
  -9   1   3     1922.60     1736.18    284.66 o 
  -7   1   3     6805.29     6786.40    164.14 o 
  -5   1   3    16528.27    17393.05    218.91 o 
  -3   1   3    10323.64    10630.01    105.43 o 
   1   1   3     9310.04     8994.27    162.92 o 
   3   1   3     3011.83     3060.24    108.94 o 
   5   1   3     5061.79     4786.87    175.99 o 
   7   1   3      440.51      332.41    101.34 o 
   9   1   3     3443.53     3426.88    195.45 o 
 -12   2   3     1676.11     2126.68    173.92 o 
 -10   2   3        2.76      -21.26     37.40 o 
  -8   2   3     5836.96     5663.20    189.39 o 
  -6   2   3      767.04      868.33     55.80 o 
  -4   2   3    26324.24    24909.95    178.42 o 
  -2   2   3      372.11      335.06     17.85 o 
   0   2   3    44413.30    44100.37    337.92 o 
   2   2   3    10003.54    10469.97    174.84 o 
   4   2   3    20959.46    21025.05    334.45 o 
   6   2   3      283.34      337.60     65.97 o 
   8   2   3     2538.23     2657.37    163.80 o 
 -11   3   3      538.37      464.59     93.52 o 
  -9   3   3     2001.14     2070.77    124.63 o 
  -7   3   3     1028.18      946.32     50.83 o 
  -5   3   3      913.48      910.83     30.47 o 
  -3   3   3    10255.25    10545.55    118.28 o 
  -1   3   3    18535.18    19211.22    198.18 o 
   1   3   3    16292.17    16128.12    163.35 o 
   3   3   3     2852.25     2911.86     91.09 o 
   5   3   3     8143.38     7453.33    218.88 o 
   7   3   3     1159.62     1131.79    102.14 o 
   9   3   3     1072.75      923.23     99.97 o 
  11   3   3       16.40       -8.38     30.96 o 
 -12   4   3        9.87       42.72     39.54 o 
 -10   4   3       21.75       68.26     39.34 o 
  -8   4   3        6.58       11.44     29.27 o 
  -6   4   3       28.50       27.44      8.95 o 
  -4   4   3      524.48      501.39     20.44 o 
  -2   4   3       45.56       53.57      7.19 o 
   0   4   3       94.21       95.81     10.66 o 
   2   4   3        1.25        7.63      9.14 o 
   4   4   3       57.45       42.96     21.73 o 
   6   4   3        0.07       16.52     25.06 o 
   8   4   3        5.21        5.13     24.60 o 
  10   4   3        1.38       -7.87     28.94 o 
 -11   5   3      358.06       98.32     98.87 o 
  -9   5   3     1182.18     1188.36     97.53 o 
  -7   5   3     1646.39     1580.51     83.68 o 
  -5   5   3     3791.34     3815.95     81.67 o 
  -3   5   3     9097.82     9245.35     89.64 o 
  -1   5   3     9741.31    10096.05     93.95 o 
   1   5   3    24539.77    25733.18    200.13 o 
   3   5   3     6651.22     6978.99    198.11 o 
   5   5   3     8076.52     7838.13    223.98 o 
   7   5   3      634.15      659.30     85.07 o 
   9   5   3     1589.07     1410.86    125.55 o 
  11   5   3       69.85       33.71     84.06 o 
 -12   6   3      874.44      896.72    162.14 o 
 -10   6   3      208.97      179.69     55.50 o 
  -8   6   3     7002.75     6998.95    208.80 o 
  -6   6   3        4.60       15.88      9.56 o 
  -4   6   3    17382.98    16341.79    135.53 o 
  -2   6   3      606.44      647.51     23.64 o 
   0   6   3    17478.75    16396.36    171.74 o 
   2   6   3     2196.22     2566.68     70.65 o 
   4   6   3     6619.43     5588.06    139.60 o 
   6   6   3     1508.95     1667.23    114.94 o 
   8   6   3     3685.05     3672.06    208.27 o 
  10   6   3      198.46       40.71    140.32 o 
 -11   7   3      205.00       86.25    121.87 o 
  -9   7   3      986.30      947.89     86.82 o 
  -7   7   3     1207.15     1136.03     62.82 o 
  -5   7   3     1947.82     1921.00     55.45 o 
  -3   7   3     5222.50     4761.18     71.07 o 
  -1   7   3     2397.37     2168.26     51.98 o 
   1   7   3     4719.50     4421.14     82.11 o 
   3   7   3      385.92      288.56     25.74 o 
   5   7   3     3485.82     3036.50    140.31 o 
   7   7   3      456.97      440.21     71.10 o 
   9   7   3      974.25     1013.80    105.68 o 
 -12   8   3        6.93       31.96     37.00 o 
 -10   8   3        0.01       18.34     30.77 o 
  -8   8   3       67.11       51.41     29.50 o 
  -6   8   3        0.87       -3.66      9.15 o 
  -4   8   3      131.22      114.64     16.19 o 
  -2   8   3        6.25       16.18      6.54 o 
   0   8   3      168.23      138.38     22.65 o 
   2   8   3        0.80       11.29      7.26 o 
   4   8   3       47.45       66.80     15.78 o 
   6   8   3        0.96       19.61     20.77 o 
   8   8   3       21.25      -14.16     21.78 o 
  10   8   3        3.22      -24.17     24.17 o 
 -11   9   3      254.69       89.93    116.02 o 
  -9   9   3     1193.65     1297.12    100.29 o 
  -7   9   3     1533.82     1422.57    113.75 o 
  -5   9   3     3012.55     3028.86     75.30 o 
  -3   9   3     6126.41     5847.80     90.54 o 
  -1   9   3     2852.92     2811.32     86.79 o 
   1   9   3     9454.51     9061.96    115.82 o 
   3   9   3     1439.93     1257.40     49.70 o 
   5   9   3     4639.18     4317.79    122.78 o 
   7   9   3      332.27      368.61     56.72 o 
   9   9   3     1613.17     1642.48    109.50 o 
 -10  10   3     1001.35      892.40     87.60 o 
  -8  10   3    10523.20    10743.67    212.22 o 
  -6  10   3     3392.84     3777.06     92.17 o 
  -4  10   3    32380.66    33025.88    240.51 o 
  -2  10   3     7015.75     7658.81     96.57 o 
   0  10   3    36678.85    38090.53    341.78 o 
   2  10   3     4853.30     5190.01    102.87 o 
   4  10   3    18417.23    18495.03    210.03 o 
   6  10   3     3321.74     3216.98    131.30 o 
   8  10   3     5779.55     5905.75    200.45 o 
  10  10   3     1089.85     1015.01     86.26 o 
 -11  11   3      711.16      605.18    149.41 o 
  -9  11   3     2321.21     2328.50    130.51 o 
  -7  11   3     2974.35     2869.81    104.79 o 
  -5  11   3     4236.48     4291.60     94.98 o 
  -3  11   3    11307.48    11453.31    132.86 o 
  -1  11   3    10867.81    11300.05    188.23 o 
   1  11   3     7318.94     7190.97    158.06 o 
   3  11   3     2242.12     2312.62     86.38 o 
   5  11   3     5977.78     5504.05    141.76 o 
   7  11   3     2187.69     1993.62    111.25 o 
   9  11   3     1894.51     1714.52    112.58 o 
 -10  12   3        0.10       26.17     29.29 o 
  -8  12   3      275.56      206.34     40.90 o 
  -6  12   3      222.51      214.25     28.88 o 
  -4  12   3      530.14      478.31     31.32 o 
  -2  12   3      625.93      631.47     46.78 o 
   0  12   3        0.68       15.06     13.83 o 
   2  12   3        0.11       18.50     10.46 o 
   4  12   3       89.75      106.29     23.21 o 
   6  12   3       77.35       68.51     26.77 o 
   8  12   3        6.06       15.62     24.77 o 
  10  12   3       68.17      133.87     31.10 o 
 -11  13   3      379.31       60.62    173.45 o 
  -9  13   3     1527.10     1559.72    109.97 o 
  -7  13   3     1634.46     1619.11     81.24 o 
  -5  13   3     2385.13     2261.75     72.57 o 
  -3  13   3     4413.31     4143.70     88.32 o 
  -1  13   3     4921.90     4633.07    129.30 o 
   1  13   3    13341.91    13393.04    234.17 o 
   3  13   3     3813.49     3879.03    115.22 o 
   5  13   3     5299.59     5338.28    172.15 o 
   7  13   3      334.99      361.78     59.95 o 
   9  13   3     1259.49     1402.87    100.12 o 
 -10  14   3      765.52      737.52    106.82 o 
  -8  14   3     6041.71     6602.71    174.40 o 
  -6  14   3       63.65       91.99     21.25 o 
  -4  14   3    11091.16    10420.83    147.30 o 
  -2  14   3     4617.35     4907.35    137.68 o 
   0  14   3    29575.46    29445.59    345.20 o 
   2  14   3     3261.93     3266.66    121.66 o 
   4  14   3    12788.62    12761.44    183.94 o 
   6  14   3     2341.68     2281.47    101.11 o 
   8  14   3     2764.20     2725.89    269.85 o 
  -9  15   3      921.16      894.11    113.41 o 
  -7  15   3     2420.81     2507.14    102.50 o 
  -5  15   3     3314.32     3370.33    108.81 o 
  -3  15   3     2770.74     2644.16     91.18 o 
  -1  15   3     2658.97     2397.21    100.20 o 
   1  15   3    12284.32    12085.46    231.32 o 
   3  15   3     6567.78     6471.46    225.43 o 
   5  15   3     3099.17     3185.15    117.14 o 
   7  15   3      139.84      213.46     47.95 o 
   9  15   3     1027.10     1124.17    237.11 o 
 -10  16   3        0.29        9.61     45.47 o 
  -8  16   3        3.90       23.05     27.92 o 
  -6  16   3      815.98      805.61     58.93 o 
  -4  16   3       15.00       19.68     17.27 o 
  -2  16   3      556.74      551.44     51.87 o 
   0  16   3     2178.45     2138.32     99.78 o 
   2  16   3        1.80       26.25     22.04 o 
   4  16   3      349.42      285.51     44.34 o 
   6  16   3      304.74      271.22     54.34 o 
   8  16   3       80.33       66.19     31.95 o 
  -9  17   3      989.89     1045.79    115.76 o 
  -7  17   3      303.15      315.26     58.53 o 
  -5  17   3      393.35      419.20     49.22 o 
  -3  17   3     3290.33     3466.93    110.51 o 
  -1  17   3     1084.80     1057.43     71.58 o 
   1  17   3        9.21        7.38     19.23 o 
   3  17   3     1650.70     1560.21    119.70 o 
   5  17   3     1707.79     1608.76     86.21 o 
   7  17   3      748.39      695.50     73.59 o 
   9  17   3      776.35      791.32    136.55 o 
 -10  18   3       89.43       75.10     57.17 o 
  -8  18   3     3894.01     4168.99    170.86 o 
  -6  18   3     1772.50     1884.74    122.88 o 
  -4  18   3    12815.97    13210.07    226.39 o 
  -2  18   3      591.74      650.36     58.91 o 
   0  18   3     7789.64     7752.18    199.24 o 
   2  18   3      582.34      702.80     65.54 o 
   4  18   3     5362.57     5787.34    159.83 o 
   6  18   3      603.01      688.16     71.46 o 
   8  18   3     2472.28     3084.47    188.98 o 
  -9  19   3      289.10      312.59     95.88 o 
  -7  19   3      801.89      748.47     79.44 o 
  -5  19   3     2171.52     2277.96    100.25 o 
  -3  19   3     3026.55     2991.10    109.52 o 
  -1  19   3     1643.74     1560.74     93.44 o 
   1  19   3     3239.76     3242.78    135.45 o 
   3  19   3     1593.17     1493.64    120.99 o 
   5  19   3     2000.43     1972.76     98.71 o 
   7  19   3      493.72      434.33     80.91 o 
  -8  20   3      248.96      248.90     59.85 o 
  -6  20   3       37.18       66.94     37.16 o 
  -4  20   3      324.21      311.54     47.66 o 
  -2  20   3       77.80       39.15     29.15 o 
   0  20   3      163.18      149.24     38.16 o 
   2  20   3        1.39       19.40     23.82 o 
   4  20   3      109.63       99.84     32.91 o 
   6  20   3       26.93       15.34     23.90 o 
   8  20   3       28.50       38.77     28.18 o 
  -9  21   3      447.13      462.52    126.54 o 
  -7  21   3      943.48      765.26     92.60 o 
  -5  21   3     2074.33     2184.18    102.66 o 
  -3  21   3     2020.10     2257.83    101.04 o 
  -1  21   3     1404.61     1379.53     91.92 o 
   1  21   3     7106.55     7031.89    207.19 o 
   3  21   3     3728.02     3617.50    154.33 o 
   5  21   3     2819.46     2843.35    144.94 o 
   7  21   3       62.96        3.35     37.12 o 
  -8  22   3     2119.82     2245.59    157.78 o 
  -6  22   3      521.72      537.76     85.98 o 
  -4  22   3     5586.49     6001.10    184.56 o 
  -2  22   3      405.42      455.41     67.35 o 
   0  22   3     8614.96     8702.06    233.43 o 
   2  22   3     2826.88     2827.41    137.25 o 
   4  22   3     5833.74     6186.80    175.17 o 
   6  22   3      345.26      382.63     74.43 o 
  -7  23   3     1266.86     1298.31    222.82 o 
  -5  23   3     1364.17     1360.93     99.77 o 
  -3  23   3     2467.97     2500.31    120.50 o 
  -1  23   3     1809.16     1706.91    106.86 o 
   1  23   3     1751.51     1638.49    105.80 o 
   3  23   3      685.89      633.64     57.78 o 
   5  23   3     1743.97     1710.66    114.47 o 
   7  23   3      710.47      846.79    186.44 o 
  -8  24   3       98.03      143.51     46.18 o 
  -6  24   3        3.56       17.89     37.94 o 
  -4  24   3      413.04      463.29     71.28 o 
  -2  24   3        2.63       13.06     24.71 o 
   0  24   3      248.85      271.75     54.49 o 
   2  24   3        0.40      -20.94     20.94 o 
   4  24   3      201.43      167.74     42.94 o 
   6  24   3        6.79       11.12     27.13 o 
  -7  25   3     1032.31     1259.99    174.62 o 
  -5  25   3     1625.09     1718.41    143.98 o 
  -3  25   3     2300.60     2375.16    132.76 o 
  -1  25   3     1527.18     1462.19    103.86 o 
   1  25   3     3100.36     3068.72    149.24 o 
   3  25   3      912.46      809.48     65.77 o 
   5  25   3     1981.90     1968.87    125.54 o 
  -6  26   3     1191.38     1105.64    169.94 o 
  -4  26   3     6215.07     6518.21    388.99 o 
  -2  26   3     1780.67     1628.79    174.23 o 
   0  26   3     7365.92     7994.38    447.97 o 
   2  26   3     2055.22     2351.22    170.53 o 
   4  26   3     4788.48     4786.20    252.26 o 
  -5  27   3      359.26      254.91    109.91 o 
  -3  27   3      549.48      434.20    127.58 o 
  -1  27   3      276.35       40.00     63.79 o 
   1  27   3      447.06      446.41    127.32 o 
   3  27   3      126.07      109.95     59.37 o 
  -4  28   3      263.34       69.41    145.90 o 
  -2  28   3        3.47       33.06     32.27 o 
   0  28   3      158.76       55.22     37.63 o 
   2  28   3        5.35       43.02     34.35 o 
   4  28   3       99.45       28.69     56.52 o 
  -3  29   3     1292.61     1216.59    172.80 o 
  -1  29   3      574.70      180.85    125.38 o 
   1  29   3     1849.45     1917.13    233.34 o 
   3  29   3      862.72      897.32    107.21 o 
  -2  30   3      649.67      706.52    134.08 o 
 -12   0   4     4164.24     4527.27    366.12 o 
 -10   0   4     6072.13     5279.53    360.14 o 
  -8   0   4    23006.31    24231.06    482.78 o 
  -6   0   4     5350.84     5804.62    201.56 o 
  -4   0   4    51217.58    53849.80    523.87 o 
  -2   0   4    31130.16    34470.37    551.06 o 
   0   0   4    33956.86    34567.15    494.74 o 
   2   0   4     1509.31     1360.45    130.70 o 
   4   0   4    31952.69    31126.02    610.64 o 
   6   0   4    20015.19    20617.64    587.51 o 
   8   0   4    11633.87    11537.11    497.86 o 
 -11   1   4      462.83      398.93    125.51 o 
  -9   1   4     1386.66     1471.07    106.81 o 
  -7   1   4     2699.13     2577.23    104.53 o 
  -5   1   4     4529.45     4465.86    148.71 o 
  -3   1   4    14144.18    14278.48    150.29 o 
  -1   1   4     7842.74     7854.66    116.94 o 
   1   1   4    11003.21    11544.96    210.23 o 
   3   1   4     2028.97     1918.67     67.36 o 
   5   1   4     6851.82     6275.03    212.07 o 
   7   1   4     1157.63     1117.55    105.37 o 
   9   1   4     1345.36     1175.45    116.63 o 
 -12   2   4        2.06      -36.48     36.48 o 
 -10   2   4       58.18       -8.01     35.44 o 
  -8   2   4      101.47       61.14     30.83 o 
  -6   2   4       47.10       41.03     17.70 o 
  -4   2   4      454.00      431.78     23.06 o 
  -2   2   4      103.74      120.59     13.81 o 
   0   2   4      117.54      129.36     25.71 o 
   2   2   4        3.32       15.05     11.61 o 
   4   2   4       17.51       16.73     19.40 o 
   6   2   4       17.03       41.50     32.92 o 
   8   2   4       11.70       -1.47     30.53 o 
  10   2   4       48.30      -21.53     29.25 o 
 -11   3   4      600.91      540.70     88.53 o 
  -9   3   4     1677.08     1619.38    157.84 o 
  -7   3   4     1307.31     1105.35     70.08 o 
  -5   3   4     1329.68     1285.81     55.72 o 
  -3   3   4    12119.82    12158.47    127.27 o 
  -1   3   4    10451.27    10534.46    126.58 o 
   1   3   4    11449.82    11307.27    205.94 o 
   3   3   4     1540.15     1422.91     69.42 o 
   5   3   4     5478.23     5393.36    256.08 o 
   7   3   4      386.21      432.45     80.79 o 
   9   3   4     1013.40      964.83    110.69 o 
 -12   4   4     1640.67     1810.40    163.89 o 
 -10   4   4       42.85       10.19     30.92 o 
  -8   4   4     5986.97     5916.51    194.06 o 
  -6   4   4      988.57     1087.74     46.57 o 
  -4   4   4    22761.58    22329.29    241.36 o 
  -2   4   4     2725.38     3126.34     64.40 o 
   0   4   4    46251.64    47633.87    272.96 o 
   2   4   4     9747.88    10688.17    163.50 o 
   4   4   4    12340.86    12137.00    217.23 o 
   6   4   4      295.73      383.27     70.91 o 
   8   4   4     1834.40     2142.20    152.08 o 
  10   4   4      699.26      814.61    129.14 o 
 -11   5   4      337.22      329.82    147.59 o 
  -9   5   4      992.53     1088.59     93.71 o 
  -7   5   4     3776.37     3705.27    125.25 o 
  -5   5   4     4507.34     4613.63     93.73 o 
  -3   5   4     3661.44     3494.01     71.84 o 
  -1   5   4     1499.77     1342.41     38.86 o 
   1   5   4    14567.22    14857.32    157.04 o 
   3   5   4     3790.25     3808.19    113.61 o 
   5   5   4     3129.26     2821.20    142.37 o 
   7   5   4      237.58      254.19     63.44 o 
   9   5   4     2012.54     2173.86    214.37 o 
 -12   6   4        0.36       16.14     41.96 o 
 -10   6   4        1.92       18.03     33.70 o 
  -8   6   4        0.44       25.39     31.25 o 
  -6   6   4       50.26       50.22     16.05 o 
  -4   6   4      173.49      156.70     13.21 o 
  -2   6   4      240.10      240.38     16.21 o 
   0   6   4      345.35      332.13     20.09 o 
   2   6   4       12.47       16.37     11.15 o 
   4   6   4       30.54       43.34     20.46 o 
   6   6   4        7.79      -11.69     23.21 o 
   8   6   4        0.45        0.27     29.12 o 
  10   6   4       15.04      -11.97     31.59 o 
 -11   7   4      324.09       82.61    122.65 o 
  -9   7   4      898.74      849.11    110.38 o 
  -7   7   4     1682.16     1533.54     93.75 o 
  -5   7   4     2311.17     2278.33     61.88 o 
  -3   7   4     4343.17     4126.38     67.21 o 
  -1   7   4      541.20      439.60     21.76 o 
   1   7   4     4398.04     3857.65     67.70 o 
   3   7   4      760.83      687.15     44.41 o 
   5   7   4     4462.14     4093.06    172.16 o 
   7   7   4      468.52      454.12     72.62 o 
   9   7   4     1291.41     1447.38    258.94 o 
 -12   8   4     1574.53     1507.62    200.60 o 
 -10   8   4      332.63      348.70     64.70 o 
  -8   8   4     7426.88     7976.69    225.48 o 
  -6   8   4     1569.89     1697.51     72.97 o 
  -4   8   4    20389.82    20761.94    164.59 o 
  -2   8   4     3189.59     3474.04     60.80 o 
   0   8   4    24813.63    24538.40    137.03 o 
   2   8   4     3389.92     3547.35     91.28 o 
   4   8   4    11074.00    11479.57    190.29 o 
   6   8   4     1627.27     1709.22     98.77 o 
   8   8   4     3286.65     3216.12    152.33 o 
  10   8   4      743.88      756.33     98.61 o 
 -11   9   4      278.15      150.47    105.71 o 
  -9   9   4      755.46      788.26     81.76 o 
  -7   9   4     1316.72     1186.72     84.09 o 
  -5   9   4     1627.62     1612.49     52.60 o 
  -3   9   4     3391.80     3327.17     64.44 o 
  -1   9   4     1724.51     1689.26     39.23 o 
   1   9   4     5792.84     5560.14    101.82 o 
   3   9   4      889.46      832.08     55.36 o 
   5   9   4     2788.92     2753.04    101.37 o 
   7   9   4      280.62      308.48     56.28 o 
   9   9   4     1030.14     1041.07     88.12 o 
 -10  10   4        0.14       13.35     27.83 o 
  -8  10   4       31.29       25.70     29.86 o 
  -6  10   4       10.54       24.78     16.16 o 
  -4  10   4      208.12      199.82     21.41 o 
  -2  10   4      147.07      151.67     15.49 o 
   0  10   4      250.39      237.47     34.74 o 
   2  10   4        3.04        4.29      9.60 o 
   4  10   4      100.64       82.50     21.46 o 
   6  10   4       12.20        8.42     21.48 o 
   8  10   4       10.76        7.28     24.18 o 
  10  10   4        1.32       -6.14     26.36 o 
 -11  11   4     1054.13      945.44    117.97 o 
  -9  11   4     2912.28     3048.61    152.58 o 
  -7  11   4     4088.99     4071.04    124.34 o 
  -5  11   4     4279.83     4380.48     94.32 o 
  -3  11   4     9814.09     9727.36    130.33 o 
  -1  11   4     4806.15     4830.18    128.42 o 
   1  11   4     8403.52     8306.16    180.88 o 
   3  11   4     2505.68     2436.73     84.28 o 
   5  11   4     7808.33     7526.40    153.12 o 
   7  11   4     1787.53     1662.84    104.87 o 
   9  11   4     2225.26     2203.57    129.63 o 
 -10  12   4       81.26       84.72     38.58 o 
  -8  12   4     5638.89     5983.20    197.15 o 
  -6  12   4     1707.12     1814.19     80.71 o 
  -4  12   4    14934.57    14590.62    179.07 o 
  -2  12   4      764.98      820.03     55.49 o 
   0  12   4    19391.63    19151.61    272.80 o 
   2  12   4     4649.42     4622.82    144.57 o 
   4  12   4     9634.59     9834.86    165.30 o 
   6  12   4      849.95      855.59     72.68 o 
   8  12   4     2244.58     2360.51    167.19 o 
 -11  13   4      192.25      124.69     93.15 o 
  -9  13   4      344.71      391.80     69.66 o 
  -7  13   4     1298.52     1239.55     72.62 o 
  -5  13   4     2572.65     2448.85     74.64 o 
  -3  13   4     4838.25     4492.07    114.93 o 
  -1  13   4     2708.66     2524.16    100.24 o 
   1  13   4     7065.69     6916.31    174.79 o 
   3  13   4     2210.87     2381.59    112.95 o 
   5  13   4     2541.72     2269.63    101.47 o 
   7  13   4      198.87      171.10     55.64 o 
   9  13   4      631.08      894.24    103.49 o 
 -10  14   4        2.32       45.62     52.36 o 
  -8  14   4       80.92      111.12     49.93 o 
  -6  14   4        1.12       21.86     27.92 o 
  -4  14   4      257.41      264.00     36.71 o 
  -2  14   4       27.26      109.52     26.00 o 
   0  14   4      174.30      152.86     43.56 o 
   2  14   4        1.39       10.87     19.77 o 
   4  14   4      124.95      122.45     32.96 o 
   6  14   4        1.72       13.44     26.34 o 
   8  14   4       31.53       85.19     36.21 o 
  -9  15   4      653.33      815.83    100.65 o 
  -7  15   4     2798.34     2818.24    168.37 o 
  -5  15   4     5082.80     5149.41    146.31 o 
  -3  15   4     7013.18     7176.10    155.06 o 
  -1  15   4     4977.69     4830.95    149.73 o 
   1  15   4    15808.51    15689.31    275.97 o 
   3  15   4     4603.93     4660.68    162.69 o 
   5  15   4     3394.85     3309.90    125.66 o 
   7  15   4      154.28      140.21     81.98 o 
   9  15   4     1423.94     1685.37    219.57 o 
 -10  16   4      203.29       77.04     96.92 o 
  -8  16   4     4336.58     4698.63    232.31 o 
  -6  16   4     1083.40     1267.57    102.76 o 
  -4  16   4    10109.65    10172.83    193.73 o 
  -2  16   4      809.50      907.54     66.44 o 
   0  16   4    10084.42     9336.24    213.67 o 
   2  16   4     1507.70     1481.97     92.76 o 
   4  16   4     5908.03     5981.23    164.16 o 
   6  16   4     1084.92     1038.06     89.04 o 
   8  16   4     2122.99     2288.78    167.29 o 
  -9  17   4      640.38      638.32    210.60 o 
  -7  17   4      144.82      190.10     46.53 o 
  -5  17   4        5.88       23.08     26.95 o 
  -3  17   4      760.61      648.97     52.57 o 
  -1  17   4        3.04        1.16     20.98 o 
   1  17   4      142.84      112.99     34.24 o 
   3  17   4      224.00      227.67     48.32 o 
   5  17   4     1899.59     1992.14    101.50 o 
   7  17   4      635.62      727.63     86.40 o 
 -10  18   4        0.45       -1.82     44.69 o 
  -8  18   4      196.02      140.15     55.75 o 
  -6  18   4       84.75       88.01     38.20 o 
  -4  18   4      127.11      136.90     32.62 o 
  -2  18   4      638.23      716.12     72.45 o 
   0  18   4        0.24       41.56     25.00 o 
   2  18   4       10.51       -0.69     22.86 o 
   4  18   4      154.32      136.20     35.91 o 
   6  18   4        3.32      -23.06     28.65 o 
   8  18   4      100.90      199.73     57.29 o 
  -9  19   4     1155.22     1219.97    166.56 o 
  -7  19   4     1933.84     1924.80    118.29 o 
  -5  19   4     1744.00     1878.58    112.98 o 
  -3  19   4     2826.65     2834.69    110.16 o 
  -1  19   4     1733.53     1582.21    134.92 o 
   1  19   4     5628.45     5275.29    178.28 o 
   3  19   4     1112.45     1125.36     89.75 o 
   5  19   4     2286.31     2131.66    106.47 o 
   7  19   4      361.65      370.20     75.15 o 
  -8  20   4     2692.34     3210.78    195.33 o 
  -6  20   4       42.86       30.07     32.95 o 
  -4  20   4     6629.44     6866.85    176.94 o 
  -2  20   4     2875.75     2880.67    138.18 o 
   0  20   4     9488.20     9633.40    241.70 o 
   2  20   4      711.83      878.00     78.42 o 
   4  20   4     4464.62     4790.40    156.32 o 
   6  20   4     1201.83     1269.70     98.71 o 
  -9  21   4      188.04      312.85    107.06 o 
  -7  21   4      607.92      627.05     81.08 o 
  -5  21   4      708.11      715.86     77.25 o 
  -3  21   4     1826.21     1655.45     90.59 o 
  -1  21   4     2243.18     2205.98    149.40 o 
   1  21   4     4637.35     4775.09    176.60 o 
   3  21   4     1188.37     1167.94    115.50 o 
   5  21   4      544.84      582.77     60.08 o 
   7  21   4       29.09        9.11     24.12 o 
  -8  22   4       45.13       62.88     54.31 o 
  -6  22   4       59.24      -29.63     29.63 o 
  -4  22   4      354.47      423.32     58.32 o 
  -2  22   4      199.92      108.86     38.21 o 
   0  22   4      677.26      639.22     70.03 o 
   2  22   4        1.52      -12.56     23.83 o 
   4  22   4      127.66      129.84     35.83 o 
   6  22   4       14.99        6.50     25.87 o 
  -7  23   4     1255.94     1369.13    125.71 o 
  -5  23   4     1766.16     1862.66    192.17 o 
  -3  23   4     4769.15     4670.02    155.41 o 
  -1  23   4     2737.10     2494.06    131.91 o 
   1  23   4     3396.86     3462.07    187.08 o 
   3  23   4     1101.99      996.75     74.68 o 
   5  23   4     3950.62     4193.96    171.70 o 
  -6  24   4     1142.62      994.56    111.80 o 
  -4  24   4     6091.47     6694.14    191.06 o 
  -2  24   4     1310.18     1296.25     85.06 o 
   0  24   4     5745.24     6100.69    211.11 o 
   2  24   4     1539.06     1465.20    127.67 o 
   4  24   4     4409.96     4434.94    157.62 o 
  -7  25   4      570.77      550.88     87.43 o 
  -5  25   4      671.28      677.77     92.41 o 
  -3  25   4     1116.13     1163.78     83.92 o 
  -1  25   4      655.89      595.69     79.84 o 
   1  25   4     1239.51     1345.16    122.62 o 
   3  25   4      522.67      423.62     58.25 o 
   5  25   4      782.00      838.76     69.32 o 
  -6  26   4        0.44       42.85     47.13 o 
  -4  26   4      249.16      309.18    120.57 o 
  -2  26   4        4.92      -24.75     24.75 o 
   0  26   4      301.55      379.78     77.90 o 
   2  26   4        7.63        7.78     40.61 o 
   4  26   4      141.39      197.92     39.63 o 
  -5  27   4      507.27      439.92    128.88 o 
  -3  27   4     1267.89     1102.52    167.60 o 
  -1  27   4      538.60      504.62    133.56 o 
   1  27   4     1216.21     1169.04    170.98 o 
   3  27   4      176.60       90.21     56.83 o 
  -4  28   4     1902.63     1684.57    210.73 o 
  -2  28   4      292.53       55.86    210.08 o 
   0  28   4     1525.79     1282.33    175.66 o 
   2  28   4       38.76       -1.62     51.19 o 
  -3  29   4      709.35      693.01    126.28 o 
  -1  29   4      487.82      115.97    171.89 o 
   1  29   4      910.49      723.93    143.69 o 
 -11   1   5      635.60      646.80     91.79 o 
  -9   1   5     1357.57     1452.81     96.31 o 
  -7   1   5     3834.17     3986.04    132.66 o 
  -5   1   5     2199.51     2164.10     83.83 o 
  -3   1   5     1231.95     1169.42     31.15 o 
  -1   1   5      407.61      417.98     31.53 o 
   1   1   5    12777.88    12595.71    245.48 o 
   3   1   5     3724.28     3647.50    100.38 o 
   5   1   5     5487.35     5249.12    228.01 o 
   7   1   5     1087.04     1142.88    113.77 o 
 -12   2   5      813.03     1136.40    126.68 o 
 -10   2   5        3.57       16.24     32.73 o 
  -8   2   5     5630.07     5874.34    172.29 o 
  -6   2   5     1667.13     1754.11     81.57 o 
  -4   2   5    14340.38    13657.82    196.81 o 
  -2   2   5      742.31      820.62     35.83 o 
   0   2   5    23771.08    24004.70    325.09 o 
   2   2   5     3652.28     3974.57    113.28 o 
   4   2   5     4737.11     4533.73    140.95 o 
   6   2   5      192.12      155.11     54.26 o 
   8   2   5     1938.77     2024.42    151.49 o 
  10   2   5      804.93      796.94    123.69 o 
 -11   3   5      547.85      539.83     88.09 o 
  -9   3   5      839.62      801.48     73.73 o 
  -7   3   5     1227.60     1212.15     76.43 o 
  -5   3   5     2362.28     2277.63     86.25 o 
  -3   3   5    14237.74    14524.72    152.04 o 
  -1   3   5     5835.10     5773.37    105.62 o 
   1   3   5     5821.69     5669.54    163.30 o 
   3   3   5      787.98      749.88     55.73 o 
   5   3   5     3718.48     3210.35    161.35 o 
   7   3   5      245.30      215.47     62.47 o 
   9   3   5      600.79      561.52    106.80 o 
 -12   4   5        1.80       65.64     44.04 o 
 -10   4   5       18.49       32.33     33.80 o 
  -8   4   5       11.39       19.65     27.46 o 
  -6   4   5       76.55       70.81     24.15 o 
  -4   4   5       69.93       57.43     12.73 o 
  -2   4   5      226.49      219.92     20.51 o 
   0   4   5        0.80        9.68      9.10 o 
   2   4   5       51.90       28.70     16.23 o 
   4   4   5       57.06       87.56     26.18 o 
   6   4   5        2.04       -5.96     27.09 o 
   8   4   5        0.81        6.74     38.72 o 
 -11   5   5      269.60      302.59     63.63 o 
  -9   5   5      939.13     1050.57     96.65 o 
  -7   5   5     3122.90     2923.53    115.17 o 
  -5   5   5     3857.55     3957.87    116.60 o 
  -3   5   5    10076.84    10198.81    132.63 o 
  -1   5   5     5290.32     5152.65     98.52 o 
   1   5   5    10401.62    10845.81    150.27 o 
   3   5   5     1055.81     1043.78    108.83 o 
   5   5   5     2833.06     2750.94    148.95 o 
   7   5   5      170.83      230.50     60.47 o 
   9   5   5      986.63     1123.31    152.01 o 
 -10   6   5      265.55      190.13     51.12 o 
  -8   6   5     3682.46     3840.17    161.09 o 
  -6   6   5       21.18       20.49     19.56 o 
  -4   6   5     8423.54     7781.62    121.90 o 
  -2   6   5      195.41      220.83     21.42 o 
   0   6   5     6172.62     5410.30    100.42 o 
   2   6   5      149.61      141.44     28.48 o 
   4   6   5     7960.93     8070.81    191.61 o 
   6   6   5     1896.56     1655.34    124.34 o 
   8   6   5     1147.96     1367.30    167.08 o 
 -11   7   5      290.50      382.55     70.97 o 
  -9   7   5      559.54      592.21     79.45 o 
  -7   7   5     1127.54     1128.76     72.79 o 
  -5   7   5      945.20      951.70     46.75 o 
  -3   7   5     3199.54     3016.71     60.87 o 
  -1   7   5      622.37      547.35     31.56 o 
   1   7   5     3326.98     3069.01     74.70 o 
   3   7   5      579.62      540.05     57.38 o 
   5   7   5     2904.64     2737.35    118.69 o 
   7   7   5      231.69      282.00     64.79 o 
   9   7   5      510.82      566.90     75.15 o 
 -10   8   5        0.35        7.19     29.45 o 
  -8   8   5       49.28       42.51     31.75 o 
  -6   8   5        5.80      -15.93     17.07 o 
  -4   8   5       49.84       59.88     14.51 o 
  -2   8   5        5.84       -2.18      7.12 o 
   0   8   5      107.69      107.99     13.23 o 
   2   8   5        0.18       12.52     13.55 o 
   4   8   5       30.10       62.74     22.45 o 
   6   8   5        4.83       -7.33     24.36 o 
   8   8   5       11.68        8.35     26.10 o 
 -11   9   5      289.46      168.13    107.24 o 
  -9   9   5      769.20      740.36     79.32 o 
  -7   9   5     1751.10     1660.66     99.34 o 
  -5   9   5     1620.40     1639.56     63.75 o 
  -3   9   5     4225.48     3946.41     73.15 o 
  -1   9   5     1368.20     1241.94     64.40 o 
   1   9   5     5775.38     5546.89    209.53 o 
   3   9   5      644.69      670.10     54.05 o 
   5   9   5     2971.13     2883.79    108.99 o 
   7   9   5      259.65      271.06     54.11 o 
   9   9   5     1083.31     1260.08    193.32 o 
 -10  10   5      905.07      794.96    102.41 o 
  -8  10   5     7408.25     7531.60    253.80 o 
  -6  10   5     2065.63     2143.21    104.08 o 
  -4  10   5    17135.63    17804.53    195.46 o 
  -2  10   5     4469.74     4937.18     81.88 o 
   0  10   5    18316.04    18697.59    270.75 o 
   2  10   5     4569.03     4465.13    145.29 o 
   4  10   5    10762.89    10755.86    198.22 o 
   6  10   5     3503.34     3027.15    136.80 o 
   8  10   5     3034.64     3136.26    154.90 o 
 -11  11   5      960.09      848.65    167.86 o 
  -9  11   5     1545.89     1393.74    103.70 o 
  -7  11   5     2125.37     2022.39    124.40 o 
  -5  11   5     2094.11     2083.12     80.12 o 
  -3  11   5     8234.04     8172.78    148.26 o 
  -1  11   5     3700.65     3551.83    115.81 o 
   1  11   5     5177.55     5240.82    153.44 o 
   3  11   5     2023.95     1946.25    104.14 o 
   5  11   5     5194.17     5024.62    176.42 o 
   7  11   5     1198.57     1099.64    112.53 o 
   9  11   5      804.18      725.54     97.11 o 
 -10  12   5        0.06        1.80     36.60 o 
  -8  12   5       79.01      131.39     51.81 o 
  -6  12   5        2.61      -20.37     26.28 o 
  -4  12   5        0.35       34.98     22.50 o 
  -2  12   5      327.36      298.83     37.47 o 
   0  12   5      179.90      196.11     36.94 o 
   2  12   5       89.52       77.25     28.69 o 
   4  12   5      110.16       86.84     28.49 o 
   6  12   5        0.81      -14.58     28.84 o 
   8  12   5       94.42       39.19     38.44 o 
  -9  13   5      715.23      631.94    153.31 o 
  -7  13   5     1622.18     1816.77    409.00 o 
  -5  13   5     1755.11     1609.36     95.83 o 
  -3  13   5     5866.02     5849.24    135.60 o 
  -1  13   5     3715.00     3632.65    125.32 o 
   1  13   5     7677.76     7400.60    191.04 o 
   3  13   5      886.00      956.83     78.66 o 
   5  13   5     2234.17     2116.34    119.60 o 
   7  13   5      203.25      234.84     58.33 o 
 -10  14   5      438.54      525.67    137.46 o 
  -8  14   5     3452.02     4033.34    219.01 o 
  -6  14   5      391.59      406.13     62.21 o 
  -4  14   5    13382.05    13246.50    264.48 o 
  -2  14   5     6249.79     6340.02    165.12 o 
   0  14   5    13026.13    12591.67    246.28 o 
   2  14   5     1382.94     1342.87     89.41 o 
   4  14   5     4891.99     5010.84    153.67 o 
   6  14   5     1122.00      938.52    105.54 o 
   8  14   5     1191.62     1104.93    115.89 o 
  -9  15   5      684.85      731.46    143.69 o 
  -7  15   5     2461.04     2674.16    175.33 o 
  -5  15   5     2024.34     2043.41    111.20 o 
  -3  15   5     3399.45     3157.35    107.03 o 
  -1  15   5     3481.68     3609.74    132.34 o 
   1  15   5     7826.30     7604.35    203.87 o 
   3  15   5     1244.25     1179.74     88.41 o 
   5  15   5      831.85      788.34     65.97 o 
   7  15   5      264.20      426.80     80.62 o 
 -10  16   5        1.59       63.95     40.41 o 
  -8  16   5       39.47       37.41     41.58 o 
  -6  16   5        9.81      -13.57     25.32 o 
  -4  16   5     1173.29     1242.32     87.16 o 
  -2  16   5      969.74      899.23     69.17 o 
   0  16   5      313.85      254.34     49.96 o 
   2  16   5      262.22      282.17     52.81 o 
   4  16   5        9.42        4.19     22.71 o 
   6  16   5        3.64       15.00     29.70 o 
   8  16   5       25.11       13.88     34.92 o 
  -9  17   5      411.81      173.75    232.82 o 
  -7  17   5       50.62       74.02     51.84 o 
  -5  17   5       12.33        0.49     38.22 o 
  -3  17   5     1168.22     1176.26     70.62 o 
  -1  17   5       54.19       18.35     22.43 o 
   1  17   5       75.93       85.20     31.97 o 
   3  17   5       89.95      122.12     38.51 o 
   5  17   5     4191.59     4345.61    153.76 o 
   7  17   5      323.64      257.78     66.04 o 
  -8  18   5     3488.65     4161.41    316.23 o 
  -6  18   5      931.24     1075.29     89.56 o 
  -4  18   5     4409.23     4338.24    167.03 o 
  -2  18   5       69.14      130.19     34.52 o 
   0  18   5     5117.64     5012.43    173.41 o 
   2  18   5     1959.79     2107.83    119.12 o 
   4  18   5     4613.67     4688.81    158.00 o 
   6  18   5     1197.34     1157.44     93.92 o 
  -9  19   5      303.97       74.94    110.56 o 
  -7  19   5     1428.10     1482.11    134.86 o 
  -5  19   5     1655.41     1692.71    111.27 o 
  -3  19   5     2040.41     1754.76     90.50 o 
  -1  19   5      797.86      735.92     71.67 o 
   1  19   5     2463.15     2198.83    120.38 o 
   3  19   5      890.28      892.72     83.66 o 
   5  19   5     1154.04     1097.85     77.52 o 
   7  19   5      239.82      295.56     62.43 o 
  -8  20   5      116.02      133.61     46.33 o 
  -6  20   5        7.13       13.11     30.42 o 
  -4  20   5       32.45       64.80     43.34 o 
  -2  20   5       60.50      100.16     35.97 o 
   0  20   5      191.20      163.29     43.82 o 
   2  20   5       24.50       36.00     27.84 o 
   4  20   5      100.59      129.79     33.19 o 
   6  20   5        9.71       -8.87     25.81 o 
  -7  21   5     1524.29     1485.53    134.99 o 
  -5  21   5     1616.69     1790.18    117.25 o 
  -3  21   5     2728.57     2777.01    118.77 o 
  -1  21   5     1608.17     1541.82    102.84 o 
   1  21   5     5246.74     5063.62    189.68 o 
   3  21   5      683.82      555.81     96.36 o 
   5  21   5      755.96      662.77     62.86 o 
  -8  22   5     2038.51     1978.46    227.36 o 
  -6  22   5      731.08      817.48     79.89 o 
  -4  22   5     4316.95     4561.36    219.98 o 
  -2  22   5     1046.74     1114.33     90.99 o 
   0  22   5     6112.89     6071.10    208.09 o 
   2  22   5     1392.48     1426.43    104.67 o 
   4  22   5     1572.82     1764.32    114.32 o 
   6  22   5      244.06      230.54     60.01 o 
  -7  23   5      690.09      644.33    104.20 o 
  -5  23   5      588.76      719.31    116.08 o 
  -3  23   5     1576.16     1529.02    107.95 o 
  -1  23   5      939.22      808.82     80.82 o 
   1  23   5     1668.56     1699.08    114.55 o 
   3  23   5     1069.36     1082.66     89.13 o 
   5  23   5     1738.14     1640.20     97.81 o 
  -6  24   5        4.21       20.91     30.25 o 
  -4  24   5      191.82      186.20     48.19 o 
  -2  24   5        3.40       27.06     32.37 o 
   0  24   5      192.49      162.81     40.58 o 
   2  24   5       30.15       33.37     26.48 o 
   4  24   5      133.33      100.37     38.50 o 
  -5  25   5      840.19      949.58    101.63 o 
  -3  25   5     1846.87     2132.19    129.51 o 
  -1  25   5      910.22      869.13    106.38 o 
   1  25   5     2483.25     2582.93    174.28 o 
   3  25   5      592.19      453.94     68.34 o 
  -4  26   5     4274.05     4496.69    190.59 o 
  -2  26   5     1605.10     1560.58    135.98 o 
   0  26   5     4763.19     4832.85    338.32 o 
   2  26   5     1786.54     1816.31    145.04 o 
  -3  27   5      299.28      263.50     51.18 o 
  -1  27   5      104.91       56.09     32.31 o 
   1  27   5      371.63      499.66     93.86 o 
  -2  28   5       11.39      -14.10     30.30 o 
   0  28   5       76.05       85.16     70.29 o 
 -10   0   6     3375.88     3213.24    284.27 o 
  -8   0   6     6823.16     7267.89    277.96 o 
  -6   0   6      995.72     1035.03     96.00 o 
  -4   0   6    26555.65    25966.88    409.53 o 
  -2   0   6    12983.86    13476.86    195.87 o 
   0   0   6    19126.69    19082.74    455.51 o 
   4   0   6    29859.91    30789.27    703.92 o 
   6   0   6    10468.77     9877.74    448.75 o 
   8   0   6     1901.49     1595.97    191.25 o 
 -11   1   6      695.04      807.87     83.42 o 
  -9   1   6     1226.98     1221.03     87.34 o 
  -7   1   6     2687.62     2616.44    110.85 o 
  -5   1   6     2078.74     2070.47     86.85 o 
  -3   1   6     6784.91     6664.17    107.44 o 
  -1   1   6     1907.60     2036.57     74.39 o 
   1   1   6     5003.32     5023.95    170.72 o 
   3   1   6     1067.37     1075.12     60.57 o 
   5   1   6     3823.48     3434.13    208.01 o 
   7   1   6      447.49      438.49     87.99 o 
   9   1   6      625.25      527.96    224.64 o 
 -10   2   6        0.59      -20.16     26.68 o 
  -8   2   6       10.64       21.39     26.69 o 
  -6   2   6      174.75      138.41     32.43 o 
  -4   2   6       48.47       60.21     20.99 o 
  -2   2   6      107.70       99.68     18.73 o 
   0   2   6      116.46      113.02     26.06 o 
   2   2   6        0.63       -8.25     14.67 o 
   4   2   6        1.31        6.48     20.97 o 
   6   2   6       30.03        5.97     36.90 o 
   8   2   6       47.65        6.80     34.02 o 
 -11   3   6      537.07      534.20     86.24 o 
  -9   3   6      626.08      550.37     72.42 o 
  -7   3   6     1307.68     1175.40     76.28 o 
  -5   3   6     1873.76     1850.64     82.60 o 
  -3   3   6     9693.03     9604.43    134.76 o 
  -1   3   6     2375.34     2324.81     74.67 o 
   1   3   6     3899.75     3615.74    193.84 o 
   3   3   6      463.39      484.19     42.47 o 
   5   3   6     2895.90     2883.94    161.67 o 
   7   3   6      304.79      292.66     71.95 o 
   9   3   6      846.12      938.82    150.97 o 
 -10   4   6      129.16       82.35     38.92 o 
  -8   4   6     6215.97     6227.57    181.26 o 
  -6   4   6     2578.10     2436.51    100.19 o 
  -4   4   6    13467.13    13630.24    208.82 o 
  -2   4   6     2815.15     3085.82     77.86 o 
   0   4   6    14100.23    14957.59    192.38 o 
   2   4   6     1686.82     1959.98     93.64 o 
   4   4   6     2275.10     2172.46    106.72 o 
   6   4   6      519.98      587.27     89.53 o 
 -11   5   6      214.19      245.88     54.18 o 
  -9   5   6      628.65      674.94     71.40 o 
  -7   5   6     2703.92     2602.52    111.41 o 
  -5   5   6     1217.96     1253.14     68.28 o 
  -3   5   6     2751.56     2566.64     71.99 o 
  -1   5   6     2224.49     2193.23     71.97 o 
   1   5   6     8858.52     9199.17    153.30 o 
   3   5   6     1134.04     1185.54     74.90 o 
   5   5   6     1607.01     1609.19    123.07 o 
   7   5   6      398.77      293.61     79.90 o 
   9   5   6     1210.60     1273.76    168.38 o 
 -10   6   6        1.02        6.13     29.24 o 
  -8   6   6       16.25       33.80     28.86 o 
  -6   6   6        4.64       12.58     18.82 o 
  -4   6   6      195.14      168.48     30.94 o 
  -2   6   6       17.06        9.84      9.94 o 
   0   6   6        3.26        9.54     12.47 o 
   2   6   6       78.25       65.20     23.76 o 
   4   6   6        0.56       -9.12     17.94 o 
   6   6   6        0.18        6.12     29.00 o 
   8   6   6        0.25      -43.34     60.93 o 
 -11   7   6      302.27      431.25     74.99 o 
  -9   7   6      338.27      336.34     65.38 o 
  -7   7   6     1211.15     1076.60     74.31 o 
  -5   7   6      574.13      601.03     49.17 o 
  -3   7   6     2434.08     2240.73     69.57 o 
  -1   7   6      549.17      521.76     34.49 o 
   1   7   6     5155.49     5220.66    112.95 o 
   3   7   6      956.98     1072.04     85.28 o 
   5   7   6     2575.28     2650.18    110.61 o 
   7   7   6      146.85      136.64     41.00 o 
 -10   8   6      329.85      234.97     54.90 o 
  -8   8   6     4986.59     4946.87    186.86 o 
  -6   8   6     1189.15     1205.77     71.90 o 
  -4   8   6    10084.75     9951.13    180.84 o 
  -2   8   6     2430.61     2435.00     69.35 o 
   0   8   6    11265.95    11295.42    237.00 o 
   2   8   6     2831.29     2953.39    112.30 o 
   4   8   6     4975.67     5270.12    146.71 o 
   6   8   6     1614.28     1598.65    104.32 o 
   8   8   6     1643.22     1895.83    221.13 o 
 -11   9   6      259.17      210.76     70.80 o 
  -9   9   6      354.82      412.79     79.78 o 
  -7   9   6     1132.93     1131.86     86.23 o 
  -5   9   6      739.89      694.28     51.96 o 
  -3   9   6     2453.19     2471.78     95.56 o 
  -1   9   6      952.24      998.14     59.72 o 
   1   9   6     3067.20     2911.17    155.65 o 
   3   9   6      517.87      404.92     77.32 o 
   5   9   6     1664.79     1702.66    109.05 o 
   7   9   6      268.02      118.70    138.24 o 
 -10  10   6        1.40       21.09     45.34 o 
  -8  10   6       56.06       10.74     38.74 o 
  -6  10   6        0.04      -21.24     29.36 o 
  -4  10   6      147.73      120.14     29.50 o 
  -2  10   6       23.04       18.71     13.85 o 
   0  10   6       34.35       56.46     22.87 o 
   2  10   6        1.06        4.71     27.60 o 
   4  10   6       27.34       60.53     28.13 o 
   6  10   6        6.81       30.36     24.99 o 
   8  10   6        3.34      -28.02     28.02 o 
  -9  11   6     1215.49     1277.92    179.81 o 
  -7  11   6     1976.29     1904.97    151.61 o 
  -5  11   6     1782.03     1677.78    129.73 o 
  -3  11   6     6709.71     6382.13    162.96 o 
  -1  11   6     2430.43     2474.81    103.24 o 
   1  11   6     7137.84     7212.09    192.25 o 
   3  11   6     2804.46     2406.95    150.11 o 
   5  11   6     5706.13     5431.07    193.40 o 
   7  11   6      814.32      619.21    116.15 o 
 -10  12   6      155.01       44.50    157.47 o 
  -8  12   6     4366.67     4785.68    242.62 o 
  -6  12   6     1290.71     1278.56    129.66 o 
  -4  12   6     6540.15     6143.27    266.54 o 
  -2  12   6     1328.57     1427.79     77.51 o 
   0  12   6    10469.30    10927.75    231.35 o 
   2  12   6     2751.78     2888.76    130.72 o 
   4  12   6     3330.43     3480.27    152.98 o 
   6  12   6      760.12      671.70    128.36 o 
   8  12   6     1368.61     1854.35    158.40 o 
  -9  13   6      395.44      479.93    132.00 o 
  -7  13   6     1898.79     1880.72    159.28 o 
  -5  13   6     1705.01     1712.92    135.87 o 
  -3  13   6     2796.69     2760.35    123.94 o 
  -1  13   6     1071.53      988.05     69.58 o 
   1  13   6     3221.06     3271.87    136.80 o 
   3  13   6      563.20      557.99     76.54 o 
   5  13   6      999.89      930.55     81.74 o 
   7  13   6      149.90      168.18     56.07 o 
 -10  14   6        1.95       63.55     37.80 o 
  -8  14   6       57.16       46.86     39.96 o 
  -6  14   6        0.25        3.94     36.35 o 
  -4  14   6       89.80      199.50     43.61 o 
  -2  14   6        6.43       26.00     23.45 o 
   0  14   6      129.96      132.21     42.70 o 
   2  14   6       14.32      -14.10     20.29 o 
   4  14   6       53.50       33.65     25.85 o 
   6  14   6        1.90       -5.36     25.25 o 
  -9  15   6     1093.68     1294.29    188.91 o 
  -7  15   6     4401.44     4512.60    233.42 o 
  -5  15   6     3447.71     3526.19    149.05 o 
  -3  15   6     4736.63     4666.30    166.48 o 
  -1  15   6     2376.96     2174.84    106.58 o 
   1  15   6     6458.31     6515.19    235.77 o 
   3  15   6      580.09      531.57     65.16 o 
   5  15   6     1193.13     1210.52    113.77 o 
   7  15   6      321.91      428.18     84.51 o 
  -6  16   6      646.82      648.46    103.55 o 
  -4  16   6     4516.88     4534.61    170.39 o 
  -2  16   6      860.54     1029.44     74.41 o 
   0  16   6     6060.74     6074.15    189.11 o 
   2  16   6     1900.07     1913.37    114.88 o 
   4  16   6     3300.07     3464.99    137.61 o 
   6  16   6     1036.08      990.27    150.97 o 
  -9  17   6       22.57       -0.69     34.86 o 
  -7  17   6       52.20       65.72     39.86 o 
  -5  17   6       66.85       35.84     30.00 o 
  -3  17   6      478.36      487.59     64.63 o 
  -1  17   6        3.50       27.35     24.29 o 
   1  17   6      315.07      361.05     61.35 o 
   3  17   6      531.16      615.78     72.12 o 
   5  17   6     1848.09     1828.46    218.27 o 
  -8  18   6       38.24       26.73     38.63 o 
  -6  18   6        8.43       12.47     36.20 o 
  -4  18   6        2.85       33.67     29.85 o 
  -2  18   6      128.03      128.82     36.28 o 
   0  18   6      364.02      349.57     61.89 o 
   2  18   6      301.68      309.67     58.37 o 
   4  18   6      121.93       67.02     28.75 o 
   6  18   6        2.12       -1.28     29.70 o 
  -7  19   6     1270.94     1430.19    186.05 o 
  -5  19   6      670.21      740.24     87.81 o 
  -3  19   6     2466.97     2470.44    203.54 o 
  -1  19   6     1415.95     1448.15     99.56 o 
   1  19   6     3849.49     3880.58    165.19 o 
   3  19   6      554.38      563.29     75.62 o 
   5  19   6     1727.55     1771.42    116.61 o 
  -8  20   6     1446.13     1872.44    221.65 o 
  -6  20   6      370.14      356.15     82.53 o 
  -4  20   6     6029.25     5933.79    209.99 o 
  -2  20   6     2115.93     2270.08    124.79 o 
   0  20   6     3012.33     2913.54    143.01 o 
   2  20   6      450.98      480.70     67.84 o 
   4  20   6     2361.73     2351.19    133.16 o 
  -7  21   6      996.24      925.83    149.15 o 
  -5  21   6      880.36      984.10    124.71 o 
  -3  21   6     1816.63     1862.82    119.48 o 
  -1  21   6      953.09      778.78     78.19 o 
   1  21   6     1161.33     1009.24     87.98 o 
   3  21   6       41.30        9.47     30.45 o 
   5  21   6      241.89      231.99     51.61 o 
  -6  22   6        5.77       -3.30     34.44 o 
  -4  22   6      401.63      357.30     72.03 o 
  -2  22   6       46.57       52.70     38.17 o 
   0  22   6       23.68        5.71     25.86 o 
   2  22   6       67.59       55.16     42.49 o 
   4  22   6       29.57       15.88     33.57 o 
  -5  23   6     1282.47     1436.22    105.77 o 
  -3  23   6     3518.04     3685.78    251.63 o 
  -1  23   6     1225.96     1205.18     95.77 o 
   1  23   6     2450.19     2687.92    176.85 o 
   3  23   6     1086.04     1043.28    160.58 o 
  -6  24   6      755.63      806.17    100.50 o 
  -4  24   6     3212.19     3520.38    201.13 o 
  -2  24   6     1181.11     1311.31    100.74 o 
   0  24   6     3989.89     4063.99    217.45 o 
   2  24   6     1922.99     1890.53    145.89 o 
  -5  25   6      370.75      426.86     67.14 o 
  -3  25   6      757.14      774.90     75.25 o 
  -1  25   6      423.53      439.08     69.21 o 
   1  25   6      911.00     1060.67    139.93 o 
  -4  26   6      157.17      225.68     51.42 o 
  -2  26   6        8.67       15.01     29.32 o 
   0  26   6      133.79       96.04     69.23 o 
  -1  27   6      227.73       54.44    131.61 o 
 -11   1   7      212.08       59.00     59.18 o 
  -9   1   7      361.33      411.10     68.07 o 
  -7   1   7     1848.73     1697.52     94.10 o 
  -5   1   7      564.62      518.65     52.06 o 
  -3   1   7     2429.71     2257.06    108.53 o 
  -1   1   7     3217.76     3106.82     86.96 o 
   1   1   7    10562.06    10920.95    337.02 o 
   3   1   7     2057.33     2098.80     90.34 o 
   5   1   7     2021.24     2141.63    148.72 o 
   7   1   7      298.35      330.81     77.19 o 
 -10   2   7       96.82       49.78     58.92 o 
  -8   2   7     4428.18     4645.43    160.51 o 
  -6   2   7     1032.46      996.52     70.93 o 
  -4   2   7     4447.31     4368.94    126.70 o 
  -2   2   7      957.83      964.93     48.72 o 
   0   2   7     7138.85     7073.76    172.54 o 
   2   2   7     1065.72     1086.57     72.75 o 
   4   2   7     1444.29     1599.57     97.11 o 
   6   2   7      898.73      897.40    110.82 o 
   8   2   7     1522.36     1762.03    147.89 o 
 -11   3   7      595.75      648.11    102.29 o 
  -9   3   7      502.06      488.55     63.88 o 
  -7   3   7     1539.86     1564.75     90.51 o 
  -5   3   7     2029.75     2053.49     91.58 o 
  -3   3   7     5805.31     5714.53    139.81 o 
  -1   3   7      506.30      615.12     40.25 o 
   1   3   7     1638.34     1608.82    108.09 o 
   3   3   7      413.45      388.80     45.45 o 
   5   3   7     2154.10     2135.16    148.50 o 
   7   3   7      272.90      257.65     69.58 o 
 -10   4   7        5.17        5.08     24.53 o 
  -8   4   7       22.85        5.86     26.54 o 
  -6   4   7       25.00       37.07     23.46 o 
  -4   4   7        1.54       -5.53     15.90 o 
  -2   4   7       66.47       61.27     18.32 o 
   0   4   7       39.07       38.63     18.59 o 
   2   4   7       53.23       33.17     24.09 o 
   4   4   7        1.98       15.53     24.07 o 
   6   4   7       14.44       45.29     36.30 o 
   8   4   7        0.16       13.25     33.32 o 
 -11   5   7      510.27      493.33     78.58 o 
  -9   5   7     1036.02     1023.21     96.69 o 
  -7   5   7     2770.80     2755.21    118.90 o 
  -5   5   7     1436.54     1522.71     79.21 o 
  -3   5   7     3982.19     3892.34    114.98 o 
  -1   5   7      967.65      991.50     53.80 o 
   1   5   7     3052.71     3081.81    115.37 o 
   3   5   7      277.93      305.27     50.71 o 
   5   5   7     1769.42     1932.34    142.25 o 
   7   5   7      370.89      137.27    175.40 o 
 -10   6   7       58.09       81.48     37.04 o 
  -8   6   7     1087.43     1188.98     84.93 o 
  -6   6   7       15.40       54.36     23.46 o 
  -4   6   7     4910.65     5032.76    134.29 o 
  -2   6   7      944.85      880.45     46.98 o 
   0   6   7     3861.12     3820.71    104.98 o 
   2   6   7     1318.18     1389.94     69.56 o 
   4   6   7     3251.20     3419.36    125.83 o 
   6   6   7      505.41      507.66     83.12 o 
 -11   7   7      248.22      229.96    101.86 o 
  -9   7   7      206.02      184.49     50.12 o 
  -7   7   7      720.93      692.91     76.44 o 
  -5   7   7      359.02      378.27     44.14 o 
  -3   7   7     1939.65     1896.60     68.29 o 
  -1   7   7      490.70      529.95     39.35 o 
   1   7   7     2350.31     2303.24    139.43 o 
   3   7   7      485.46      439.01     65.21 o 
   5   7   7     1311.05     1126.30    120.93 o 
   7   7   7       65.71      -13.46     27.25 o 
 -10   8   7        0.25       -4.32     38.09 o 
  -8   8   7       12.53        5.06     30.76 o 
  -6   8   7        2.92       -8.10     24.95 o 
  -4   8   7       39.04       11.62     25.53 o 
  -2   8   7        4.91       18.58     17.73 o 
   0   8   7       55.15       35.26     28.31 o 
   2   8   7        0.24       -8.99     28.04 o 
   4   8   7       10.54       25.68     30.91 o 
   6   8   7        1.08       10.26     32.09 o 
  -9   9   7      406.92      475.43    113.68 o 
  -7   9   7     1245.63     1274.10    101.35 o 
  -5   9   7      594.10      594.79     71.28 o 
  -3   9   7     2515.21     2532.96     94.89 o 
  -1   9   7      633.76      628.99     74.85 o 
   1   9   7     2859.07     2968.53    162.03 o 
   3   9   7      376.58      405.36    109.39 o 
   5   9   7     1638.55     1564.31    113.42 o 
 -10  10   7      566.94      353.18     81.20 o 
  -8  10   7     3838.12     4066.54    227.88 o 
  -6  10   7     1613.86     1439.80    103.40 o 
  -4  10   7     8539.04     8585.08    220.86 o 
  -2  10   7     3167.81     2987.55    127.73 o 
   0  10   7     8979.43     8988.25    273.77 o 
   2  10   7     4212.90     3844.97    192.76 o 
   4  10   7     5466.87     5523.91    198.29 o 
  -9  11   7      604.74      481.04     98.61 o 
  -7  11   7     1214.94     1213.05    125.29 o 
  -5  11   7     1554.72     1463.97    100.64 o 
  -3  11   7     4998.88     4830.50    192.91 o 
  -1  11   7     1591.81     1708.02    123.25 o 
   1  11   7     3458.39     3187.33    175.01 o 
   3  11   7     1533.01     1469.62    128.33 o 
   5  11   7     2564.83     2444.36    238.28 o 
 -10  12   7       22.86       -6.93     42.46 o 
  -8  12   7       15.69      -24.54     37.81 o 
  -6  12   7        1.40       33.48     40.70 o 
  -4  12   7        8.02       29.92     37.77 o 
  -2  12   7        7.41        7.25     24.19 o 
   0  12   7      431.24      389.90     85.23 o 
   2  12   7      139.61       78.25     41.31 o 
   4  12   7       27.27       29.00     24.54 o 
   6  12   7        1.40        6.67     29.50 o 
  -9  13   7      507.52      531.90    147.33 o 
  -7  13   7     1649.14     1633.43    186.83 o 
  -5  13   7     1073.88     1261.53    126.44 o 
  -3  13   7     3747.05     3548.73    146.06 o 
  -1  13   7     1155.40     1203.33     97.62 o 
   1  13   7     2645.22     2790.99    166.77 o 
   3  13   7      223.31      230.44     67.69 o 
  -6  14   7     1167.06     1040.82    114.36 o 
  -4  14   7     7956.56     8091.83    302.13 o 
  -2  14   7     2137.43     2063.96    117.37 o 
   0  14   7     2735.49     2782.40    130.58 o 
   2  14   7      646.93      611.38     83.32 o 
   4  14   7     2453.55     2563.04    138.97 o 
   6  14   7     1233.20     1136.30    173.58 o 
  -9  15   7      799.33      734.32    146.81 o 
  -7  15   7     2104.56     2116.96    229.18 o 
  -5  15   7      991.96     1005.49    160.06 o 
  -3  15   7     2213.71     2060.25    117.74 o 
  -1  15   7     1665.68     1638.14    101.11 o 
   1  15   7     2634.49     2735.81    136.20 o 
   3  15   7      245.96      260.31     65.04 o 
   5  15   7      830.42      859.83     98.49 o 
  -8  16   7       99.76      -15.91     37.82 o 
  -6  16   7       12.36       24.02     52.23 o 
  -4  16   7      364.82      425.01     87.41 o 
  -2  16   7        0.54        6.50     26.45 o 
   0  16   7      194.12      161.71     43.25 o 
   2  16   7      258.84      224.98     52.64 o 
   4  16   7       42.29        7.58     23.36 o 
   6  16   7       30.51       21.24     32.83 o 
  -7  17   7        6.48      -29.90     32.41 o 
  -5  17   7       12.01       19.10     35.88 o 
  -3  17   7     1216.98     1295.42     95.89 o 
  -1  17   7       18.70       20.61     30.11 o 
   1  17   7     1082.66     1137.99     92.15 o 
   3  17   7      679.92      597.64    117.19 o 
   5  17   7     1365.29     1434.50    128.52 o 
  -8  18   7     1611.92     1443.96    195.92 o 
  -6  18   7      284.66       81.89    162.01 o 
  -4  18   7     1858.83     1986.53    120.43 o 
  -2  18   7      817.92      929.46     83.52 o 
   0  18   7     5102.55     5113.83    188.49 o 
   2  18   7     2237.62     2312.31    134.08 o 
   4  18   7     1820.37     1966.50    153.08 o 
  -7  19   7     1144.44     1243.88    174.88 o 
  -5  19   7      569.63      329.74    111.73 o 
  -3  19   7      850.63      806.04     78.76 o 
  -1  19   7      417.38      450.28     85.98 o 
   1  19   7     1548.52     1501.41    106.83 o 
   3  19   7      439.35      103.66    143.62 o 
   5  19   7      605.52      597.09     94.04 o 
  -6  20   7        6.56      -21.04     32.97 o 
  -4  20   7       62.65       45.29     34.82 o 
  -2  20   7       21.55       -5.42     24.94 o 
   0  20   7      265.55      288.19     57.37 o 
   2  20   7       45.24      -11.54     25.26 o 
   4  20   7       42.92       50.22     27.87 o 
  -7  21   7     1679.89     1559.85    200.08 o 
  -5  21   7      761.00      763.68    135.38 o 
  -3  21   7     1358.46     1095.32    110.12 o 
  -1  21   7      511.42      571.92    128.62 o 
   1  21   7     1910.98     1833.20    206.06 o 
   3  21   7      114.17       21.40     68.99 o 
  -6  22   7      634.30      218.77    249.71 o 
  -4  22   7     2012.59     1938.99    150.16 o 
  -2  22   7      674.14      690.71    111.21 o 
   0  22   7     2226.48     2114.77    231.39 o 
   2  22   7      512.80      111.64    118.18 o 
  -5  23   7      509.30      454.61    262.18 o 
  -3  23   7     1506.52     1632.48    138.46 o 
  -1  23   7      886.69      979.87    141.36 o 
  -4  24   7       93.97      101.22     48.96 o 
  -2  24   7        2.99       -4.05     24.81 o 
   0  24   7      138.22      140.80     37.22 o 
  -3  25   7     1383.40     1403.11    106.50 o 
  -1  25   7      634.40      673.17     94.18 o 
 -10   0   8      688.21      753.55    133.82 o 
  -8   0   8     2162.85     2135.56    159.99 o 
  -6   0   8     3087.99     2812.04    167.44 o 
  -4   0   8    19470.01    19820.32    407.53 o 
  -2   0   8     9854.06    10053.93    278.27 o 
   0   0   8    12680.79    12900.06    317.03 o 
   2   0   8     9433.00     9529.92    305.84 o 
   4   0   8     8197.70     8682.97    427.44 o 
   6   0   8     1177.21     1375.88    178.51 o 
  -9   1   8      481.30      129.75    118.48 o 
  -7   1   8     1151.62     1177.72     81.92 o 
  -5   1   8      652.79      618.15     57.28 o 
  -3   1   8     2830.72     2690.47    104.40 o 
  -1   1   8      718.52      712.60     47.85 o 
   1   1   8     2645.25     2777.45    155.73 o 
   3   1   8      836.05      930.20     64.76 o 
   5   1   8     1855.31     1935.61    147.87 o 
   7   1   8      236.55      341.38     77.17 o 
 -10   2   8        0.00       -8.65     25.85 o 
  -8   2   8        1.96        3.82     25.62 o 
  -6   2   8       12.81       18.13     24.25 o 
  -4   2   8       75.45      108.30     31.95 o 
  -2   2   8      197.54      178.21     34.95 o 
   0   2   8       32.13       41.36     20.67 o 
   2   2   8        2.13       18.84     25.30 o 
   4   2   8        0.31      -21.31     25.73 o 
   6   2   8        5.84      -29.39     32.34 o 
  -9   3   8      322.32      311.92     61.23 o 
  -7   3   8     1210.98     1155.46     82.74 o 
  -5   3   8     1213.60     1278.47     78.31 o 
  -3   3   8     3438.85     3349.71    114.78 o 
  -1   3   8      255.78      313.04     38.19 o 
   1   3   8     1603.97     1686.78     82.67 o 
   3   3   8      564.67      604.53     55.08 o 
   5   3   8     1853.81     2015.66    196.83 o 
   7   3   8      286.68      266.88     75.87 o 
 -10   4   8      529.54      248.28    149.95 o 
  -8   4   8     4149.46     4017.53    153.18 o 
  -6   4   8     1262.42     1244.54     81.39 o 
  -4   4   8     3389.84     3586.36    122.30 o 
  -2   4   8      882.39      845.77     59.84 o 
   0   4   8     3446.23     3614.88    113.47 o 
   2   4   8      955.43     1034.53     67.21 o 
   4   4   8     1711.53     2018.93    115.92 o 
   6   4   8     1549.67     1769.51    141.73 o 
  -9   5   8      511.19      438.30     72.12 o 
  -7   5   8     1717.05     1662.77     95.71 o 
  -5   5   8      522.10      508.30     54.68 o 
  -3   5   8     2285.51     2250.00     94.34 o 
  -1   5   8     1631.42     1661.95     69.91 o 
   1   5   8     3274.08     3282.72    109.74 o 
   3   5   8      217.66      262.30     45.40 o 
   5   5   8      802.30      795.12    138.24 o 
 -10   6   8        1.71       14.82     40.36 o 
  -8   6   8        4.01      -13.69     27.30 o 
  -6   6   8        0.32       -6.67     28.67 o 
  -4   6   8        6.22       37.99     27.86 o 
  -2   6   8       32.48        8.04     30.80 o 
   0   6   8       27.57       39.30     33.55 o 
   2   6   8        4.33      -21.89     24.92 o 
   4   6   8       21.39       36.60     25.62 o 
   6   6   8       11.99       -2.77     29.18 o 
  -9   7   8      110.28      134.65     47.32 o 
  -7   7   8      862.44      869.32     85.14 o 
  -5   7   8      374.90      415.81     67.23 o 
  -3   7   8     2069.23     2120.74    112.79 o 
  -1   7   8      631.47      579.66     76.28 o 
   1   7   8     2547.09     2667.29    159.54 o 
   3   7   8      256.34      266.11     53.60 o 
 -10   8   8      304.88      273.36     74.51 o 
  -8   8   8     2465.59     2819.92    189.91 o 
  -6   8   8      845.24      779.69     79.34 o 
  -4   8   8     4525.49     4944.58    174.54 o 
  -2   8   8     1959.90     1903.05    140.67 o 
   0   8   8     4725.83     4894.56    207.90 o 
   2   8   8     1826.47     1915.88    143.47 o 
   4   8   8     2161.56     2250.21    129.59 o 
  -9   9   8      188.64      202.53     68.78 o 
  -7   9   8      746.11      739.69     81.73 o 
  -5   9   8      279.97      362.06     63.70 o 
  -3   9   8     1454.35     1497.05    128.60 o 
  -1   9   8      468.65      497.23     76.22 o 
   1   9   8     1592.53     1824.08    135.69 o 
   3   9   8      316.96      323.36     71.44 o 
  -8  10   8       15.60       -3.51     33.74 o 
  -6  10   8        0.71       26.76     28.45 o 
  -4  10   8       55.09       19.65     39.78 o 
  -2  10   8        0.02       -8.84     27.41 o 
   0  10   8        3.31       26.26     34.84 o 
   2  10   8        1.40       51.75     39.12 o 
   4  10   8       35.24       57.08     28.24 o 
   6  10   8       13.96       11.20     31.08 o 
  -9  11   8      421.95      367.33     86.72 o 
  -7  11   8     1416.57     1481.79    136.18 o 
  -5  11   8     1505.19     1557.72    135.19 o 
  -3  11   8     4577.81     4464.46    408.61 o 
  -1  11   8     1900.91     1653.50    128.84 o 
   1  11   8     4524.03     4699.11    327.53 o 
   3  11   8     1409.07     1329.89    169.42 o 
  -8  12   8     2389.44     2767.03    195.57 o 
  -6  12   8      691.33      728.60    105.54 o 
  -4  12   8     2613.87     2511.09    173.44 o 
  -2  12   8     1415.79     1342.22     97.08 o 
   0  12   8     4128.22     4469.03    212.98 o 
   2  12   8     1313.64     1401.47    128.56 o 
  -9  13   8      336.37      296.62     78.98 o 
  -7  13   8     1163.17     1072.22    116.56 o 
  -5  13   8      435.89      399.21     88.22 o 
  -3  13   8      904.75      702.86    105.28 o 
  -1  13   8      335.15      391.17     78.85 o 
   1  13   8     1419.24     1392.98    126.71 o 
   3  13   8      340.40      397.82    114.07 o 
  -8  14   8       31.84       72.71     74.19 o 
  -6  14   8        0.77       49.31     37.62 o 
  -4  14   8       33.23       33.81     40.54 o 
  -2  14   8        0.53       35.82     29.58 o 
   0  14   8       61.17       80.54     62.75 o 
   2  14   8        6.59      -17.22     31.15 o 
   4  14   8        7.44       35.74     23.21 o 
  -5  15   8      691.12      843.20    141.36 o 
  -3  15   8     1490.84     1539.97    138.75 o 
  -1  15   8      797.42      625.00     86.02 o 
   1  15   8     2561.48     2468.82    168.49 o 
   3  15   8      376.22      161.88     78.73 o 
  -8  16   8     1372.89     1618.83    215.15 o 
  -6  16   8      451.18      119.69    199.17 o 
  -4  16   8     2291.25     1910.90    216.19 o 
  -2  16   8     1259.70     1272.69     99.05 o 
   0  16   8     3218.40     3076.93    188.52 o 
   2  16   8     1266.91     1185.41    165.00 o 
   4  16   8     1183.18     1251.31    161.88 o 
  -7  17   8        4.69       68.08     39.39 o 
  -5  17   8      119.08       41.31     44.82 o 
  -3  17   8     1051.04      808.12    139.80 o 
  -1  17   8      105.33       69.03     44.64 o 
   1  17   8      447.20      712.75    130.44 o 
   3  17   8      204.83       43.91     46.25 o 
  -6  18   8        4.27      -18.91     32.89 o 
  -4  18   8       40.33       59.44     36.65 o 
  -2  18   8       44.19        0.44     28.84 o 
   0  18   8      393.73      170.45    210.86 o 
   2  18   8       50.12        4.57     74.97 o 
   4  18   8        4.78       43.91     48.85 o 
  -5  19   8      470.37      149.50    173.45 o 
  -3  19   8     2042.10     2181.40    233.86 o 
  -1  19   8      970.86      892.57    139.28 o 
   1  19   8     1807.41     1917.91    206.84 o 
  -6  20   8      643.16      713.27    137.72 o 
  -2  20   8      573.11      450.33     87.46 o 
   0  20   8      805.13     1067.44    155.39 o 
   2  20   8      722.00      908.94    153.57 o 
  -5  21   8      208.29       61.68     58.59 o 
  -3  21   8      447.27      550.35    111.99 o 
   1  21   8      391.91      440.14     90.23 o 
  -4  22   8       48.28       36.68     37.35 o 
  -2  22   8        8.83      -25.27     26.71 o 
   0  22   8        2.18      -31.87     31.87 o 
  -1  23   8      558.23      492.41    124.99 o 
  -9   1   9      387.73      110.31     97.14 o 
  -7   1   9     1656.06     1503.89     95.35 o 
  -5   1   9      704.56      767.35     67.04 o 
  -3   1   9     2996.71     2990.62    117.43 o 
  -1   1   9     2223.48     2091.13     99.06 o 
   1   1   9     2724.37     2798.70    133.97 o 
   3   1   9       80.72      133.54     34.77 o 
   5   1   9      309.98      507.61     79.54 o 
  -8   2   9     1735.54     1842.06    121.11 o 
  -6   2   9      189.61      192.27     43.03 o 
  -4   2   9     1133.51     1234.76     78.45 o 
  -2   2   9      855.32      749.31     62.12 o 
   0   2   9     2552.33     2679.83     98.41 o 
   2   2   9      874.24      867.32     88.63 o 
   4   2   9     1023.82     1147.71     90.53 o 
  -9   3   9      189.51       92.34     46.09 o 
  -7   3   9      856.69      879.59     74.02 o 
  -5   3   9      636.02      643.19     64.52 o 
  -3   3   9     1284.20     1270.32     77.59 o 
  -1   3   9       68.46       87.32     31.29 o 
   1   3   9     1338.48     1396.08     81.25 o 
   3   3   9      847.73      992.05    103.41 o 
   5   3   9     1318.23     1331.18    168.38 o 
  -8   4   9       15.35       31.20     29.78 o 
  -6   4   9        2.32       14.51     31.96 o 
  -4   4   9        9.58       32.94     25.80 o 
  -2   4   9        1.32       -5.10     22.08 o 
   0   4   9       44.49       27.44     34.23 o 
   2   4   9       10.33       13.12     36.77 o 
   4   4   9        4.65       -4.63     22.49 o 
  -9   5   9      425.50      385.80     87.54 o 
  -7   5   9      908.21      914.39     86.79 o 
  -5   5   9      249.37      212.01     51.26 o 
  -3   5   9     1503.67     1437.01    164.86 o 
  -1   5   9      455.73      513.87     87.57 o 
   1   5   9     1729.43     1963.72    140.93 o 
   3   5   9      523.63      484.82     71.33 o 
   5   5   9     1312.31     1383.67    185.79 o 
  -8   6   9      549.69      705.74     96.75 o 
  -6   6   9      426.14      442.91     70.76 o 
  -4   6   9     2782.42     3109.51    146.19 o 
  -2   6   9      653.73      722.75     96.92 o 
   0   6   9     1100.19     1301.29    115.19 o 
   2   6   9      639.79      569.77     89.66 o 
   4   6   9      644.58      885.83     93.22 o 
  -9   7   9       71.29       78.70     40.31 o 
  -7   7   9      475.32      615.75    113.29 o 
  -5   7   9      254.73      333.77     59.47 o 
  -3   7   9     1172.78     1122.02    149.54 o 
  -1   7   9      290.34      321.37     78.67 o 
   1   7   9     1008.45      855.30     98.20 o 
   3   7   9      188.93      221.49     48.75 o 
  -8   8   9        7.51       22.75     32.84 o 
  -6   8   9        0.65       12.27     26.29 o 
  -4   8   9       19.80       12.59     39.59 o 
  -2   8   9        3.67       11.16     40.06 o 
   0   8   9        5.14       36.28     35.84 o 
   2   8   9        0.23      -19.65     29.95 o 
   4   8   9        0.91      -12.93     24.32 o 
  -9   9   9      166.99       57.62     44.98 o 
  -7   9   9      673.60      536.25    100.03 o 
  -5   9   9      221.71      212.46     62.55 o 
  -3   9   9     1246.87     1438.13    133.49 o 
  -1   9   9      337.09      314.35     78.47 o 
   1   9   9     1407.15     1460.43    129.60 o 
   3   9   9      279.03       68.54     71.30 o 
  -8  10   9     1950.01     2207.95    173.03 o 
  -6  10   9     1373.95     1688.47    207.88 o 
  -4  10   9     3949.30     4350.88    247.63 o 
  -2  10   9     2449.48     2367.83    169.87 o 
   0  10   9     4002.51     4161.90    209.86 o 
   2  10   9     2164.72     2172.30    158.32 o 
  -7  11   9      935.96      958.05    163.18 o 
  -5  11   9     1194.82     1094.99    172.02 o 
  -3  11   9     2380.42     2220.53    268.29 o 
  -1  11   9      762.79      716.69    105.43 o 
   1  11   9     1610.81     1620.90    138.22 o 
   3  11   9      723.83      758.75    122.39 o 
  -8  12   9       63.93      105.84     50.13 o 
  -6  12   9       21.01        0.16     52.36 o 
  -4  12   9       61.38       80.23     41.33 o 
  -2  12   9       72.59       95.38     45.80 o 
   0  12   9      118.13      154.80     55.66 o 
   2  12   9        0.12        2.00     29.96 o 
   4  12   9       11.05        7.43     26.30 o 
  -7  13   9      875.78      989.19    116.17 o 
  -5  13   9      363.12       71.18    129.79 o 
  -3  13   9     1433.21     1262.59    182.15 o 
  -1  13   9      334.67      367.74     77.67 o 
   1  13   9     1181.61     1170.97    117.02 o 
   3  13   9      326.69       74.01    145.33 o 
  -6  14   9      783.74      645.40    112.38 o 
  -4  14   9     2247.48     2046.28    237.76 o 
  -2  14   9      468.65      223.45    226.84 o 
   0  14   9     1023.96     1289.42    123.84 o 
   2  14   9     1300.26     1434.17    133.40 o 
  -7  15   9      884.17      812.41    108.88 o 
  -5  15   9      264.10      219.98     57.30 o 
  -3  15   9     1096.64     1217.37    180.33 o 
  -1  15   9      816.09      724.79     94.58 o 
   1  15   9     1091.67     1123.44    117.71 o 
   3  15   9      282.26       71.24    125.99 o 
  -6  16   9       29.59       53.12     41.06 o 
  -4  16   9        5.76       -2.32     33.62 o 
  -2  16   9       60.45        6.28     31.78 o 
   0  16   9       28.63       33.52     32.34 o 
   2  16   9       38.28       -0.55     35.88 o 
  -5  17   9      329.48       59.73    202.55 o 
  -3  17   9      995.07      970.52    161.36 o 
  -1  17   9       13.99      -30.66     30.66 o 
   1  17   9      475.22      521.25    100.82 o 
  -4  18   9     1509.29     1463.97    196.96 o 
  -2  18   9     1348.54     1451.75    194.88 o 
   0  18   9     2075.35     2008.86    211.25 o 
  -3  19   9      477.97      126.36    146.68 o 
  -1  19   9      401.42      531.38    130.96 o 
  -2  20   9       42.07       28.24     38.09 o 
  -8   0  10     2434.34     2550.22    178.50 o 
  -6   0  10     5353.18     4885.54    238.47 o 
  -4   0  10     8972.03     8784.51    314.41 o 
  -2   0  10     3129.91     3127.29    179.40 o 
   0   0  10     2704.95     2702.39    242.70 o 
   2   0  10     2296.79     2415.22    157.43 o 
   4   0  10     1380.12     1655.21    185.79 o 
  -7   1  10      520.27      528.34     61.02 o 
  -5   1  10      416.15      397.24     59.61 o 
  -3   1  10     1532.75     1521.53     91.85 o 
  -1   1  10      534.74      524.23     63.07 o 
   1   1  10     1314.74     1319.75    175.14 o 
   3   1  10      500.15      562.91     83.22 o 
  -8   2  10        2.00      -30.30     30.30 o 
  -6   2  10        5.36        1.07     28.17 o 
  -4   2  10       73.26       53.88     33.92 o 
  -2   2  10       11.02       34.85     26.61 o 
   0   2  10       21.60       56.19     45.20 o 
   2   2  10       31.50      -17.65     24.47 o 
   4   2  10        0.82       37.42     51.19 o 
  -7   3  10      599.10      753.72    116.41 o 
  -5   3  10      403.83      395.48     67.19 o 
  -3   3  10      936.42     1054.90     88.79 o 
  -1   3  10      157.80       88.24     74.32 o 
   1   3  10     1225.66     1439.02    184.75 o 
   3   3  10      593.23      605.48     75.46 o 
  -8   4  10     1190.79     1132.81    120.97 o 
  -6   4  10      228.03      148.44     46.93 o 
  -4   4  10      881.18     1086.25     90.46 o 
  -2   4  10      958.79      953.24    108.47 o 
   0   4  10     2084.71     2249.82    165.55 o 
   2   4  10     1360.59     1438.43    103.30 o 
   4   4  10     1247.64     1499.53    108.57 o 
  -7   5  10      773.29      737.90     95.91 o 
  -5   5  10      216.05      210.26     51.85 o 
  -3   5  10     1135.82     1122.59    117.13 o 
  -1   5  10      604.54      568.55    137.72 o 
   1   5  10      808.15      880.92    103.11 o 
   3   5  10       90.05      150.54     52.14 o 
  -8   6  10        2.93      -18.54     31.34 o 
  -6   6  10        3.54       -6.90     28.37 o 
  -4   6  10        0.01        3.57     37.42 o 
  -2   6  10        4.28      -42.83     47.81 o 
   0   6  10        2.23       56.09     47.68 o 
   2   6  10       22.00       32.74     47.03 o 
  -7   7  10      637.35      547.46     91.71 o 
  -5   7  10      232.11       87.48    122.52 o 
  -3   7  10      847.52      972.10    131.22 o 
  -1   7  10      204.58      318.10     74.95 o 
   1   7  10      687.92      766.18     94.96 o 
   3   7  10       65.17       39.77     28.45 o 
  -6   8  10      642.28      110.85    146.81 o 
  -4   8  10     1922.28     1948.58    223.99 o 
  -2   8  10     1292.55     1089.27    170.72 o 
   0   8  10     1743.55     1743.12    150.75 o 
   2   8  10      966.86     1037.70    109.18 o 
  -7   9  10      353.69      140.71    216.84 o 
  -5   9  10      153.59       53.03    115.50 o 
  -3   9  10      724.40      709.12    139.28 o 
  -1   9  10      247.73      146.80     56.13 o 
   1   9  10      640.30      805.69     95.04 o 
   3   9  10      146.25       34.86     73.12 o 
  -6  10  10        0.01       31.15     37.47 o 
  -4  10  10       16.84      -31.61     31.61 o 
  -2  10  10        1.00       -9.22     54.70 o 
   0  10  10       13.28        6.50     52.49 o 
   2  10  10       17.10       52.37     45.99 o 
  -7  11  10     1235.83     1222.57    189.43 o 
  -5  11  10     1151.86     1272.98    186.05 o 
  -3  11  10     2125.30     2320.41    249.97 o 
  -1  11  10      677.23      578.67    148.11 o 
   1  11  10     1313.11     1493.83    133.90 o 
  -6  12  10      340.12      147.57    123.95 o 
  -4  12  10     1088.28     1118.37    180.59 o 
  -2  12  10     1031.13      999.62    165.26 o 
   0  12  10     1442.65     1372.50    200.60 o 
   2  12  10      672.66      743.64     97.21 o 
  -5  13  10       81.28      -12.79     56.39 o 
  -3  13  10      428.33       87.77    183.06 o 
  -1  13  10      365.03      485.65    136.42 o 
   1  13  10      937.90      967.82    109.77 o 
  -4  14  10        8.09       -6.81     35.14 o 
  -2  14  10        1.48       12.88     37.48 o 
   0  14  10       13.16       34.82     56.65 o 
  -5  15  10      108.17       23.64     41.61 o 
  -3  15  10      979.29     1049.77    175.40 o 
  -1  15  10      943.21      978.58    164.22 o 
  -4  16  10     1174.11     1067.44    180.07 o 
  -2  16  10      875.37      917.77    168.90 o 
  -5   1  11      272.92      272.56     54.33 o 
  -3   1  11      862.31      884.16     99.34 o 
  -1   1  11      282.08      241.40     95.36 o 
  -6   2  11       68.75      104.55     38.82 o 
  -4   2  11      649.58      641.93     87.81 o 
  -2   2  11      964.66      849.09    101.82 o 
   0   2  11     1057.03     1543.48    192.03 o 
   2   2  11      484.39      556.18     84.18 o 
  -5   3  11      238.03      141.44     51.20 o 
  -3   3  11      567.50      652.60     88.42 o 
  -1   3  11      304.76      389.80    159.02 o 
   1   3  11     1161.44     1209.06    170.98 o 
  -6   4  11        0.06       35.22     42.63 o 
  -4   4  11        2.05      -19.23     53.66 o 
  -2   4  11        3.78        4.58     39.45 o 
   0   4  11       18.39      -22.79     38.77 o 
  -5   5  11      217.26      271.90     69.18 o 
  -3   5  11     1019.75      982.62    106.94 o 
  -1   5  11      488.50      534.92     97.44 o 
   1   5  11      951.11     1071.61    129.40 o 
  -6   6  11      423.00      134.50    167.21 o 
  -4   6  11      611.04      575.79     92.52 o 
  -2   6  11      101.08       66.05     47.03 o 
   0   6  11      242.60      341.15     75.54 o 
  -5   7  11      148.74      115.63     46.88 o 
  -3   7  11      412.04      619.07     87.57 o 
  -1   7  11       88.05       46.07     67.69 o 
   1   7  11      296.49      260.53     66.11 o 
  -4   8  11        3.94       -7.83     58.21 o 
  -2   8  11        0.20      -25.90     37.18 o 
   0   8  11        0.01      -37.76     37.76 o 
  -5   9  11      133.25       90.88     59.37 o 
  -3   9  11      631.12      636.10    128.62 o 
  -1   9  11      224.09      229.90    123.69 o 
  -4  10  11     1542.06     1300.00    193.58 o 
  -2  10  11     1129.32      894.39    155.91 o 
  -3  11  11      795.79      682.87    140.32 o 
                                                 
